# Supplementary material for: Hierarchically porous and single Zn atom-embedded carbon molecular sieves for H2 separations
Source: Nat Commun. 2024 Jul 7;15:5688. doi: 10.1038/s41467-024-49961-z (PMC11227577; doi:10.1038/s41467-024-49961-z)
Supplement: Supplementary file 3 — Source Data [file 41467_2024_49961_MOESM3_ESM.xlsx]

## Sheet: Fig.1b
2-Theta (deg.)	Intensity (arb. units)
	sMMM	sMMM400	sMMM500	sMMM550	sMMM700	sMMM800	sMMM900
5	-981.67	-821.67	-578.33	-358.33	80.834	113.33	418.33
5.02	-1005	-848.33	-576.67	-368.33	35.834	125	435
5.04	-991.67	-806.67	-564.17	-403.33	3.3333	136.67	416.67
5.06	-993.33	-824.17	-554.17	-356.67	18.333	178.33	423.33
5.08	-1016.7	-843.33	-568.33	-355	60.833	156.67	388.33
5.1	-1025	-828.33	-576.67	-358.33	23.333	130	423.33
5.12	-1000	-834.17	-570.83	-378.33	10.833	143.33	410
5.14	-1010	-852.5	-557.5	-378.33	63.333	135	398.33
5.16	-985	-845.83	-567.5	-340	80.834	138.33	415
5.18	-993.33	-827.5	-577.5	-373.33	40.833	138.33	411.67
5.2	-1008.3	-816.67	-570.83	-356.67	18.333	163.33	468.33
5.22	-1010	-824.17	-554.17	-353.33	60.833	178.33	400
5.24	-1003.3	-824.17	-565.83	-370	38.333	160	385
5.26	-1000	-821.67	-567.5	-388.33	20.834	160	403.33
5.28	-1005	-835.83	-572.5	-365	23.333	151.67	395
5.3	-1011.7	-835.83	-590.83	-346.67	53.333	156.67	375
5.32	-1006.7	-835.83	-560.83	-360	-19.167	173.33	403.33
5.34	-991.67	-826.67	-569.17	-328.33	-34.167	143.33	398.33
5.36	-1010	-833.33	-566.67	-368.33	70.833	186.67	388.33
5.38	-991.67	-827.5	-565	-388.33	28.334	176.67	398.33
5.4	-1018.3	-833.33	-565.83	-331.67	18.333	151.67	398.33
5.42	-1023.3	-825.83	-591.67	-348.33	-1.6661	198.33	416.67
5.44	-1021.7	-815	-565.83	-381.67	15.833	123.33	411.67
5.46	-1043.3	-832.5	-576.67	-353.33	73.334	128.33	390
5.48	-1015	-816.67	-571.67	-383.33	60.833	165	413.33
5.5	-1021.7	-845.83	-563.33	-370	28.334	141.67	388.33
5.52	-1020	-834.17	-563.33	-380	-11.667	185	381.67
5.54	-1013.3	-823.33	-555.83	-376.67	65.834	123.33	406.67
5.56	-1001.7	-818.33	-578.33	-378.33	3.3333	136.67	376.67
5.58	-1030	-821.67	-574.17	-360	-6.6672	166.67	401.67
5.6	-1006.7	-821.67	-577.5	-373.33	-14.167	133.33	401.67
5.62	-1023.3	-833.33	-566.67	-363.33	43.334	106.67	395
5.64	-1008.3	-820.83	-550	-365	55.833	140	388.33
5.66	-1020	-855.83	-558.33	-380	5.8338	131.67	363.33
5.68	-998.33	-820	-568.33	-355	-9.1662	130	388.33
5.7	-1015	-846.67	-565	-350	5.8338	98.333	433.33
5.72	-1005	-829.17	-552.5	-346.67	28.334	126.67	398.33
5.74	-1020	-845	-554.17	-388.33	33.333	145	408.33
5.76	-1026.7	-826.67	-554.17	-373.33	15.833	153.33	391.67
5.78	-1003.3	-819.17	-567.5	-346.67	15.833	138.33	405
5.8	-1023.3	-837.5	-576.67	-361.67	15.833	131.67	375
5.82	-1000	-826.67	-550.83	-378.33	20.834	140	408.33
5.84	-1020	-846.67	-561.67	-375	38.333	111.67	330
5.86	-1010	-832.5	-556.67	-346.67	15.833	138.33	363.33
5.88	-1001.7	-822.5	-573.33	-356.67	10.833	113.33	398.33
5.9	-1021.7	-814.17	-555.83	-355	-19.167	141.67	390
5.92	-1015	-822.5	-552.5	-370	-6.6672	128.33	380
5.94	-1020	-842.5	-565.83	-346.67	15.833	153.33	358.33
5.96	-1025	-824.17	-554.17	-360	15.833	143.33	380
5.98	-1023.3	-831.67	-553.33	-343.33	-19.167	126.67	346.67
6	-1028.3	-832.5	-568.33	-361.67	5.8338	133.33	381.67
6.02	-1025	-790.83	-545	-375	20.834	123.33	393.33
6.04	-1020	-827.5	-574.17	-361.67	-4.1666	101.67	356.67
6.06	-1013.3	-822.5	-578.33	-356.67	3.3333	115	375
6.08	-1025	-824.17	-558.33	-348.33	28.334	138.33	381.67
6.1	-1008.3	-823.33	-562.5	-363.33	13.334	126.67	418.33
6.12	-1006.7	-825.83	-556.67	-336.67	35.834	113.33	411.67
6.14	-1013.3	-822.5	-577.5	-340	53.333	121.67	360
6.16	-1006.7	-811.67	-546.67	-335	-21.667	156.67	405
6.18	-998.33	-825.83	-564.17	-335	3.3333	130	350
6.2	-1038.3	-806.67	-558.33	-343.33	5.8338	108.33	380
6.22	-1030	-803.33	-557.5	-366.67	-1.6661	125	381.67
6.24	-1030	-836.67	-553.33	-360	25.833	113.33	395
6.26	-1010	-800.83	-569.17	-343.33	0.83285	123.33	373.33
6.28	-1013.3	-820	-560.83	-360	-16.666	135	356.67
6.3	-1035	-819.17	-526.67	-336.67	10.833	130	385
6.32	-1023.3	-814.17	-554.17	-358.33	-36.667	130	376.67
6.34	-1038.3	-793.33	-549.17	-361.67	40.833	151.67	378.33
6.36	-1021.7	-811.67	-539.17	-385	23.333	108.33	345
6.38	-1010	-815.83	-574.17	-341.67	-1.6661	126.67	348.33
6.4	-1033.3	-815	-543.33	-335	-34.167	136.67	363.33
6.42	-1011.7	-806.67	-542.5	-348.33	28.334	96.667	410
6.44	-1010	-832.5	-555	-340	-9.1662	88.333	348.33
6.46	-1005	-803.33	-563.33	-368.33	45.833	126.67	368.33
6.48	-1028.3	-812.5	-560.83	-333.33	-1.6661	140	338.33
6.5	-1016.7	-806.67	-583.33	-336.67	-19.167	110	360
6.52	-1011.7	-804.17	-560	-355	-9.1662	128.33	450
6.54	-1008.3	-798.33	-540.83	-340	28.334	128.33	345
6.56	-1026.7	-796.67	-557.5	-381.67	-29.167	123.33	335
6.58	-985	-794.17	-565	-355	18.333	91.667	351.67
6.6	-1036.7	-805	-565	-358.33	28.334	148.33	378.33
6.62	-1015	-805.83	-554.17	-345	-46.666	148.33	348.33
6.64	-1015	-801.67	-560	-328.33	-24.166	118.33	373.33
6.66	-1025	-791.67	-560	-311.67	0.83285	121.67	346.67
6.68	-1010	-795.83	-537.5	-331.67	30.833	95	358.33
6.7	-1025	-790.83	-573.33	-326.67	15.833	140	390
6.72	-993.33	-795.83	-540.83	-320	-64.167	73.333	393.33
6.74	-1018.3	-805	-536.67	-351.67	3.3333	108.33	341.67
6.76	-1020	-791.67	-540	-323.33	55.833	103.33	380
6.78	-1010	-785	-551.67	-320	-11.667	90	351.67
6.8	-1021.7	-797.5	-576.67	-366.67	25.833	125	368.33
6.82	-1011.7	-776.67	-552.5	-326.67	3.3333	81.667	360
6.84	-1016.7	-780.83	-548.33	-328.33	-14.167	118.33	348.33
6.86	-1018.3	-786.67	-547.5	-328.33	-9.1662	106.67	330
6.88	-1010	-778.33	-554.17	-306.67	5.8338	108.33	373.33
6.9	-1026.7	-770	-538.33	-311.67	-14.167	106.67	376.67
6.92	-1011.7	-764.17	-556.67	-330	28.334	126.67	370
6.94	-1023.3	-775	-541.67	-315	73.334	123.33	366.67
6.96	-1011.7	-760	-536.67	-340	18.333	120	353.33
6.98	-1011.7	-764.17	-553.33	-325	18.333	90	325
7	-991.67	-762.5	-553.33	-371.67	-11.667	91.667	403.33
7.02	-1026.7	-729.17	-534.17	-348.33	-9.1662	140	366.67
7.04	-986.67	-738.33	-529.17	-303.33	-4.1666	103.33	320
7.06	-1001.7	-745	-553.33	-340	10.833	110	343.33
7.08	-1003.3	-725.83	-549.17	-288.33	-39.166	98.333	310
7.1	-986.67	-709.17	-539.17	-298.33	23.333	123.33	390
7.12	-996.67	-711.67	-557.5	-321.67	-51.667	96.667	340
7.14	-1015	-718.33	-546.67	-306.67	-11.667	100	390
7.16	-1010	-706.67	-559.17	-310	15.833	138.33	338.33
7.18	-986.67	-709.17	-562.5	-313.33	28.334	106.67	321.67
7.2	-976.67	-698.33	-568.33	-310	-11.667	113.33	365
7.22	-1026.7	-694.17	-538.33	-311.67	23.333	133.33	350
7.24	-995	-670.83	-544.17	-343.33	18.333	100	373.33
7.26	-983.33	-663.33	-540	-308.33	0.83285	138.33	310
7.28	-1025	-680.83	-558.33	-293.33	35.834	100	360
7.3	-978.33	-632.5	-546.67	-348.33	18.333	128.33	365
7.32	-996.67	-669.17	-546.67	-326.67	-71.667	113.33	365
7.34	-988.33	-627.5	-534.17	-351.67	20.834	131.67	340
7.36	-981.67	-595	-506.67	-341.67	-6.6672	100	345
7.38	-981.67	-598.33	-555	-315	-9.1662	141.67	376.67
7.4	-986.67	-603.33	-516.67	-318.33	-14.167	116.67	380
7.42	-996.67	-592.5	-517.5	-255	-16.666	76.667	318.33
7.44	-1018.3	-590	-530.83	-325	-19.167	121.67	341.67
7.46	-990	-603.33	-537.5	-313.33	5.8338	101.67	358.33
7.48	-995	-565	-520	-331.67	15.833	105	333.33
7.5	-1000	-590	-541.67	-315	-29.167	75	350
7.52	-965	-562.5	-544.17	-336.67	-36.667	121.67	283.33
7.54	-966.67	-577.5	-525	-271.67	-16.666	106.67	306.67
7.56	-1000	-620	-523.33	-335	15.833	138.33	343.33
7.58	-985	-619.17	-557.5	-318.33	0.83285	80	336.67
7.6	-996.67	-595	-508.33	-323.33	-11.667	83.333	330
7.62	-996.67	-598.33	-555	-315	5.8338	80	330
7.64	-1003.3	-635	-525.83	-315	-9.1662	100	323.33
7.66	-993.33	-643.33	-555.83	-286.67	-24.166	133.33	366.67
7.68	-983.33	-647.5	-547.5	-295	-11.667	76.667	315
7.7	-963.33	-658.33	-539.17	-323.33	-1.6661	120	381.67
7.72	-976.67	-689.17	-536.67	-288.33	3.3333	133.33	336.67
7.74	-998.33	-681.67	-520	-305	-26.667	105	330
7.76	-983.33	-710.83	-558.33	-318.33	-71.667	123.33	343.33
7.78	-1006.7	-724.17	-560.83	-313.33	-41.667	113.33	353.33
7.8	-1005	-735	-510	-316.67	-51.667	81.667	340
7.82	-945	-733.33	-535.83	-295	-34.167	108.33	365
7.84	-983.33	-769.17	-550	-325	-4.1666	103.33	318.33
7.86	-986.67	-735.83	-534.17	-293.33	35.834	108.33	316.67
7.88	-1010	-759.17	-535	-270	15.833	86.667	333.33
7.9	-990	-749.17	-535.83	-318.33	-26.667	121.67	328.33
7.92	-983.33	-735.83	-540	-270	-24.166	51.667	306.67
7.94	-996.67	-761.67	-510	-288.33	-24.166	115	351.67
7.96	-995	-766.67	-550	-305	-14.167	108.33	355
7.98	-1001.7	-769.17	-506.67	-296.67	-21.667	123.33	343.33
8	-1000	-758.33	-525.83	-280	-39.166	110	321.67
8.02	-1021.7	-780.83	-533.33	-313.33	-36.667	85	355
8.04	-1020	-751.67	-540.83	-303.33	-51.667	108.33	373.33
8.06	-1015	-756.67	-534.17	-310	0.83285	96.667	360
8.08	-1008.3	-760.83	-525	-241.67	20.834	75	376.67
8.1	-995	-763.33	-510.83	-280	8.3329	76.667	338.33
8.12	-1028.3	-754.17	-530.83	-318.33	-66.667	118.33	363.33
8.14	-1000	-758.33	-532.5	-293.33	-36.667	116.67	310
8.16	-1015	-786.67	-555	-320	-4.1666	108.33	355
8.18	-1026.7	-770.83	-545.83	-268.33	-16.666	95	381.67
8.2	-1001.7	-766.67	-540	-288.33	-44.167	115	310
8.22	-1001.7	-750.83	-541.67	-281.67	-84.166	98.333	315
8.24	-1016.7	-784.17	-533.33	-273.33	-6.6672	108.33	305
8.26	-1035	-763.33	-536.67	-296.67	-41.667	93.333	320
8.28	-1045	-765	-535	-316.67	-14.167	90	326.67
8.3	-1031.7	-750	-514.17	-291.67	5.8338	66.667	333.33
8.32	-1013.3	-760	-533.33	-295	-56.667	98.333	358.33
8.34	-1023.3	-774.17	-542.5	-258.33	-14.167	110	361.67
8.36	-1028.3	-751.67	-512.5	-270	-44.167	103.33	350
8.38	-1035	-766.67	-520	-306.67	18.333	91.667	318.33
8.4	-1033.3	-746.67	-547.5	-331.67	-29.167	108.33	286.67
8.42	-1038.3	-751.67	-531.67	-280	-16.666	98.333	335
8.44	-1035	-768.33	-522.5	-283.33	23.333	80	336.67
8.46	-1036.7	-775.83	-507.5	-315	-29.167	81.667	315
8.48	-1058.3	-747.5	-530	-340	-69.166	110	311.67
8.5	-1028.3	-770.83	-535	-285	-21.667	83.333	380
8.52	-1043.3	-749.17	-532.5	-300	-9.1662	125	346.67
8.54	-1011.7	-758.33	-531.67	-306.67	-1.6661	90	346.67
8.56	-1040	-755	-526.67	-316.67	-34.167	116.67	325
8.58	-1020	-747.5	-538.33	-330	-16.666	100	320
8.6	-1026.7	-763.33	-525.83	-273.33	-34.167	96.667	331.67
8.62	-1028.3	-751.67	-540	-301.67	-29.167	83.333	316.67
8.64	-1010	-772.5	-515	-283.33	-34.167	88.333	306.67
8.66	-1046.7	-760	-530	-305	-29.167	105	325
8.68	-1030	-776.67	-529.17	-293.33	-54.166	113.33	321.67
8.7	-1050	-798.33	-521.67	-323.33	-6.6672	78.333	305
8.72	-1015	-740.83	-510	-270	10.833	108.33	361.67
8.74	-1026.7	-760	-519.17	-276.67	13.334	88.333	370
8.76	-1006.7	-776.67	-528.33	-298.33	-11.667	95	291.67
8.78	-1026.7	-765.83	-550	-270	-54.166	65	325
8.8	-1015	-777.5	-511.67	-313.33	-14.167	68.333	320
8.82	-1051.7	-770	-530	-256.67	-14.167	98.333	358.33
8.84	-1035	-769.17	-541.67	-323.33	-41.667	96.667	323.33
8.86	-1030	-750.83	-502.5	-300	3.3333	83.333	328.33
8.88	-1053.3	-760	-486.67	-290	-61.666	120	336.67
8.9	-1048.3	-765	-529.17	-273.33	-29.167	90	336.67
8.92	-1041.7	-766.67	-511.67	-298.33	-34.167	65	363.33
8.94	-1046.7	-784.17	-510	-295	-54.166	78.333	353.33
8.96	-1041.7	-755	-509.17	-303.33	-26.667	60	323.33
8.98	-1020	-740.83	-540	-275	-49.167	86.667	308.33
9	-1033.3	-743.33	-517.5	-321.67	-64.167	100	328.33
9.02	-1030	-758.33	-532.5	-286.67	-64.167	98.333	338.33
9.04	-1026.7	-742.5	-519.17	-310	-41.667	106.67	328.33
9.06	-1041.7	-760	-527.5	-286.67	-41.667	88.333	350
9.08	-1041.7	-753.33	-516.67	-266.67	0.83285	91.667	333.33
9.1	-1028.3	-752.5	-550.83	-283.33	-36.667	93.333	345
9.12	-1033.3	-750	-515.83	-270	-44.167	73.333	340
9.14	-1035	-770.83	-511.67	-275	-49.167	71.667	313.33
9.16	-1020	-761.67	-517.5	-308.33	-29.167	88.333	323.33
9.18	-1045	-740.83	-497.5	-251.67	-41.667	101.67	363.33
9.2	-1031.7	-765.83	-503.33	-253.33	-54.166	88.333	340
9.22	-1021.7	-761.67	-511.67	-265	-39.166	100	360
9.24	-1038.3	-755.83	-519.17	-281.67	-24.166	61.667	300
9.26	-1036.7	-745.83	-510	-245	-19.167	96.667	338.33
9.28	-1040	-768.33	-520.83	-271.67	-24.166	75	335
9.3	-1058.3	-735.83	-508.33	-243.33	-64.167	108.33	313.33
9.32	-1035	-740	-550.83	-260	20.834	80	306.67
9.34	-1030	-752.5	-476.67	-283.33	-11.667	98.333	330
9.36	-1033.3	-766.67	-523.33	-271.67	-69.166	115	328.33
9.38	-1050	-753.33	-524.17	-248.33	-46.666	101.67	333.33
9.4	-1056.7	-763.33	-511.67	-271.67	-24.166	81.667	365
9.42	-1021.7	-758.33	-520.83	-281.67	-66.667	80	335
9.44	-1041.7	-753.33	-529.17	-261.67	-69.166	76.667	328.33
9.46	-1041.7	-739.17	-525	-313.33	-44.167	111.67	301.67
9.48	-1030	-750.83	-531.67	-260	-71.667	76.667	345
9.5	-1028.3	-765.83	-512.5	-281.67	-44.167	116.67	348.33
9.52	-1056.7	-760	-533.33	-253.33	-49.167	50	330
9.54	-1040	-756.67	-522.5	-260	-31.666	90	333.33
9.56	-1015	-765.83	-522.5	-300	-61.666	113.33	315
9.58	-1030	-746.67	-507.5	-305	-29.167	68.333	326.67
9.6	-1038.3	-749.17	-485.83	-273.33	-9.1662	96.667	303.33
9.62	-1040	-740	-530	-261.67	-51.667	90	325
9.64	-1045	-755	-512.5	-235	-89.167	83.333	331.67
9.66	-1036.7	-750	-495.83	-288.33	-54.166	73.333	345
9.68	-1043.3	-737.5	-495	-291.67	-26.667	91.667	323.33
9.7	-1038.3	-760	-508.33	-240	-76.666	76.667	341.67
9.72	-1048.3	-772.5	-516.67	-281.67	-94.167	113.33	343.33
9.74	-1025	-727.5	-519.17	-251.67	-79.167	90	333.33
9.76	-1036.7	-752.5	-490.83	-291.67	-49.167	70	303.33
9.78	-1038.3	-735	-531.67	-270	-49.167	80	333.33
9.8	-1053.3	-775	-511.67	-263.33	-19.167	101.67	336.67
9.82	-1048.3	-758.33	-518.33	-256.67	-54.166	93.333	348.33
9.84	-1031.7	-746.67	-521.67	-285	-81.667	118.33	333.33
9.86	-1048.3	-749.17	-505.83	-285	-61.666	86.667	335
9.88	-1038.3	-743.33	-536.67	-276.67	-64.167	96.667	321.67
9.9	-1046.7	-727.5	-528.33	-230	-6.6672	85	316.67
9.92	-1040	-724.17	-524.17	-263.33	-51.667	80	366.67
9.94	-1038.3	-744.17	-518.33	-255	-21.667	88.333	350
9.96	-1050	-730	-513.33	-241.67	-21.667	90	325
9.98	-1015	-755	-510.83	-255	-36.667	130	350
10	-1045	-717.5	-515	-248.33	-44.167	105	335
10.02	-1035	-725.83	-492.5	-253.33	-31.666	106.67	315
10.04	-1043.3	-741.67	-525.83	-240	-46.666	93.333	370
10.06	-1021.7	-763.33	-501.67	-285	-91.666	100	320
10.08	-1030	-735.83	-510	-275	-49.167	78.333	338.33
10.1	-1035	-725.83	-509.17	-255	-36.667	91.667	305
10.12	-1043.3	-720.83	-502.5	-286.67	-64.167	53.333	358.33
10.14	-1035	-740.83	-507.5	-278.33	-76.666	103.33	280
10.16	-1041.7	-737.5	-506.67	-231.67	-64.167	126.67	315
10.18	-1055	-729.17	-490	-278.33	-19.167	116.67	316.67
10.2	-1046.7	-700.83	-516.67	-280	-34.167	106.67	323.33
10.22	-1060	-734.17	-492.5	-271.67	-39.166	66.667	358.33
10.24	-1050	-719.17	-497.5	-241.67	-49.167	81.667	318.33
10.26	-1040	-725.83	-505.83	-238.33	5.8338	88.333	306.67
10.28	-1041.7	-696.67	-521.67	-298.33	-41.667	93.333	303.33
10.3	-1053.3	-725	-496.67	-300	-54.166	86.667	315
10.32	-1035	-721.67	-519.17	-261.67	-61.666	95	326.67
10.34	-1030	-721.67	-517.5	-240	-49.167	88.333	330
10.36	-1053.3	-723.33	-496.67	-278.33	-16.666	58.333	308.33
10.38	-1043.3	-712.5	-514.17	-238.33	-26.667	96.667	318.33
10.4	-1068.3	-705.83	-495.83	-231.67	-59.167	71.667	301.67
10.42	-1030	-705.83	-500	-253.33	-64.167	100	340
10.44	-1036.7	-702.5	-516.67	-245	-61.666	86.667	330
10.46	-1045	-706.67	-523.33	-218.33	-54.166	91.667	325
10.48	-1040	-684.17	-490	-218.33	-41.667	93.333	358.33
10.5	-1045	-707.5	-487.5	-260	-81.667	121.67	316.67
10.52	-1036.7	-715.83	-509.17	-300	-69.166	75	308.33
10.54	-1053.3	-687.5	-496.67	-271.67	-74.167	100	298.33
10.56	-1023.3	-687.5	-484.17	-200	-84.166	90	356.67
10.58	-1040	-699.17	-504.17	-260	-34.167	105	311.67
10.6	-1045	-686.67	-499.17	-281.67	-36.667	90	325
10.62	-1040	-662.5	-487.5	-268.33	-31.666	78.333	290
10.64	-1031.7	-681.67	-486.67	-280	-26.667	120	310
10.66	-1043.3	-691.67	-520.83	-228.33	-49.167	96.667	300
10.68	-1045	-681.67	-503.33	-301.67	-19.167	78.333	363.33
10.7	-1038.3	-719.17	-505.83	-201.67	-51.667	93.333	341.67
10.72	-1033.3	-710.83	-503.33	-236.67	-41.667	71.667	336.67
10.74	-1048.3	-695.83	-510.83	-228.33	-66.667	63.333	315
10.76	-1041.7	-685	-475.83	-263.33	10.833	98.333	310
10.78	-1038.3	-717.5	-517.5	-211.67	-59.167	101.67	360
10.8	-1028.3	-712.5	-499.17	-270	-51.667	146.67	343.33
10.82	-1021.7	-705.83	-513.33	-203.33	-54.166	98.333	323.33
10.84	-1056.7	-681.67	-501.67	-241.67	-76.666	95	326.67
10.86	-1040	-701.67	-500	-260	-24.166	106.67	315
10.88	-1041.7	-720	-511.67	-225	-79.167	118.33	326.67
10.9	-1038.3	-715.83	-471.67	-286.67	-36.667	120	308.33
10.92	-1041.7	-738.33	-486.67	-246.67	-59.167	120	311.67
10.94	-1048.3	-729.17	-491.67	-223.33	-39.166	71.667	331.67
10.96	-1015	-705.83	-495.83	-215	-51.667	86.667	330
10.98	-1041.7	-703.33	-480	-283.33	-29.167	70	315
11	-1040	-721.67	-467.5	-260	-56.667	105	338.33
11.02	-1031.7	-732.5	-494.17	-236.67	-81.667	78.333	318.33
11.04	-1041.7	-695.83	-496.67	-258.33	-11.667	93.333	328.33
11.06	-1055	-707.5	-485	-226.67	-26.667	51.667	310
11.08	-1036.7	-708.33	-500	-235	-69.166	126.67	313.33
11.1	-1031.7	-701.67	-480.83	-191.67	-46.666	60	320
11.12	-1050	-719.17	-477.5	-255	-64.167	66.667	306.67
11.14	-1018.3	-700.83	-493.33	-243.33	-31.666	96.667	321.67
11.16	-1033.3	-740	-494.17	-275	-46.666	93.333	306.67
11.18	-1066.7	-722.5	-490	-256.67	-36.667	93.333	373.33
11.2	-1060	-696.67	-490	-231.67	-36.667	81.667	343.33
11.22	-1043.3	-723.33	-485.83	-228.33	-29.167	73.333	330
11.24	-1050	-713.33	-466.67	-233.33	-29.167	80	356.67
11.26	-1043.3	-703.33	-508.33	-271.67	-26.667	116.67	305
11.28	-1040	-699.17	-482.5	-250	-64.167	83.333	311.67
11.3	-1038.3	-712.5	-484.17	-268.33	-59.167	86.667	338.33
11.32	-1051.7	-673.33	-482.5	-266.67	-79.167	101.67	333.33
11.34	-1060	-695	-483.33	-201.67	-61.666	71.667	321.67
11.36	-1046.7	-702.5	-463.33	-253.33	-89.167	95	333.33
11.38	-1061.7	-697.5	-493.33	-240	-31.666	98.333	326.67
11.4	-1038.3	-721.67	-494.17	-266.67	-26.667	86.667	316.67
11.42	-1060	-695	-480	-215	-39.166	95	311.67
11.44	-1023.3	-688.33	-488.33	-213.33	-34.167	90	291.67
11.46	-1043.3	-700.83	-474.17	-215	-69.166	70	345
11.48	-1038.3	-698.33	-480	-235	-54.166	103.33	341.67
11.5	-1036.7	-692.5	-479.17	-236.67	-34.167	63.333	331.67
11.52	-1038.3	-685.83	-470.83	-226.67	-69.166	65	300
11.54	-1043.3	-695	-480	-255	-24.166	103.33	348.33
11.56	-1053.3	-681.67	-455	-216.67	-29.167	80	306.67
11.58	-1043.3	-716.67	-475.83	-271.67	-64.167	103.33	310
11.6	-1031.7	-665.83	-499.17	-241.67	-79.167	101.67	340
11.62	-1030	-690.83	-465.83	-220	-1.6661	100	335
11.64	-1033.3	-700.83	-475	-225	-41.667	78.333	313.33
11.66	-1055	-701.67	-487.5	-275	-106.67	65	315
11.68	-1046.7	-668.33	-497.5	-216.67	-59.167	88.333	358.33
11.7	-1053.3	-704.17	-454.17	-233.33	-69.166	101.67	330
11.72	-1048.3	-712.5	-475	-245	-71.667	98.333	315
11.74	-1020	-690.83	-480	-228.33	-56.667	123.33	346.67
11.76	-1045	-680.83	-482.5	-266.67	-46.666	106.67	355
11.78	-1041.7	-687.5	-495.83	-251.67	-56.667	123.33	300
11.8	-1038.3	-680	-460.83	-203.33	-64.167	96.667	296.67
11.82	-1040	-702.5	-484.17	-228.33	-44.167	93.333	365
11.84	-1035	-695	-465.83	-231.67	-76.666	121.67	358.33
11.86	-1050	-679.17	-496.67	-218.33	-66.667	100	320
11.88	-1056.7	-702.5	-486.67	-216.67	-84.166	73.333	363.33
11.9	-1036.7	-683.33	-477.5	-246.67	-74.167	81.667	323.33
11.92	-1021.7	-686.67	-455.83	-240	-69.166	88.333	316.67
11.94	-1060	-698.33	-441.67	-216.67	-46.666	105	333.33
11.96	-1048.3	-694.17	-490.83	-205	-39.166	106.67	328.33
11.98	-1058.3	-710	-457.5	-240	-104.17	105	325
12	-1051.7	-675	-467.5	-248.33	-41.667	86.667	330
12.02	-1055	-695	-486.67	-266.67	-31.666	118.33	328.33
12.04	-1045	-687.5	-463.33	-275	-29.167	93.333	320
12.06	-1016.7	-680	-458.33	-250	-41.667	100	323.33
12.08	-1048.3	-695.83	-481.67	-208.33	-54.166	85	318.33
12.1	-1033.3	-703.33	-455	-235	-46.666	93.333	321.67
12.12	-1046.7	-660.83	-446.67	-241.67	-69.166	96.667	310
12.14	-1036.7	-698.33	-453.33	-230	-34.167	86.667	315
12.16	-1038.3	-642.5	-498.33	-218.33	-56.667	93.333	358.33
12.18	-1063.3	-685	-491.67	-246.67	-79.167	96.667	330
12.2	-1060	-688.33	-467.5	-198.33	-49.167	118.33	308.33
12.22	-1038.3	-679.17	-451.67	-211.67	-46.666	116.67	311.67
12.24	-1048.3	-671.67	-456.67	-215	-19.167	86.667	330
12.26	-1041.7	-669.17	-458.33	-238.33	-86.667	93.333	318.33
12.28	-1048.3	-676.67	-454.17	-271.67	-59.167	96.667	303.33
12.3	-1038.3	-667.5	-468.33	-215	-14.167	90	296.67
12.32	-1035	-642.5	-454.17	-241.67	-54.166	96.667	295
12.34	-1058.3	-645	-447.5	-230	-64.167	85	318.33
12.36	-1043.3	-648.33	-469.17	-198.33	-49.167	90	315
12.38	-1031.7	-682.5	-460	-195	-56.667	75	318.33
12.4	-1053.3	-632.5	-483.33	-263.33	-79.167	101.67	323.33
12.42	-1041.7	-630.83	-480	-206.67	-74.167	78.333	335
12.44	-1041.7	-660	-456.67	-235	-49.167	91.667	321.67
12.46	-1045	-668.33	-473.33	-206.67	-39.166	91.667	328.33
12.48	-1026.7	-654.17	-483.33	-231.67	-54.166	85	355
12.5	-1040	-620.83	-432.5	-178.33	-66.667	78.333	316.67
12.52	-1046.7	-636.67	-444.17	-221.67	-46.666	93.333	311.67
12.54	-1038.3	-626.67	-427.5	-226.67	-41.667	95	323.33
12.56	-1046.7	-604.17	-447.5	-263.33	-86.667	105	285
12.58	-1035	-620	-458.33	-243.33	-36.667	110	330
12.6	-1045	-643.33	-440	-266.67	-44.167	101.67	355
12.62	-1010	-624.17	-478.33	-235	-26.667	73.333	305
12.64	-1048.3	-627.5	-482.5	-216.67	-56.667	80	315
12.66	-1030	-597.5	-460.83	-203.33	-29.167	86.667	350
12.68	-1041.7	-591.67	-450	-228.33	-61.666	91.667	320
12.7	-1030	-617.5	-465.83	-188.33	-86.667	106.67	331.67
12.72	-1050	-599.17	-420.83	-253.33	-64.167	105	306.67
12.74	-1031.7	-573.33	-458.33	-213.33	-44.167	106.67	335
12.76	-1043.3	-595	-443.33	-210	-66.667	98.333	318.33
12.78	-1060	-552.5	-433.33	-221.67	-76.666	90	311.67
12.8	-1043.3	-570.83	-440.83	-221.67	-49.167	103.33	298.33
12.82	-1026.7	-581.67	-437.5	-225	-51.667	88.333	326.67
12.84	-1038.3	-543.33	-460.83	-195	-44.167	85	363.33
12.86	-1053.3	-543.33	-450.83	-221.67	-51.667	78.333	330
12.88	-1025	-525	-480.83	-186.67	-49.167	110	308.33
12.9	-1016.7	-557.5	-459.17	-258.33	-86.667	113.33	316.67
12.92	-1048.3	-546.67	-481.67	-206.67	-56.667	96.667	351.67
12.94	-1050	-580.83	-446.67	-210	-56.667	101.67	280
12.96	-1043.3	-572.5	-446.67	-213.33	-94.167	101.67	370
12.98	-1025	-541.67	-454.17	-246.67	-71.667	85	340
13	-1033.3	-603.33	-460	-251.67	-66.667	93.333	310
13.02	-1033.3	-560	-440.83	-241.67	-39.166	98.333	325
13.04	-1040	-612.5	-456.67	-228.33	-44.167	78.333	305
13.06	-1046.7	-564.17	-438.33	-238.33	-71.667	98.333	310
13.08	-1036.7	-555.83	-444.17	-228.33	-86.667	101.67	318.33
13.1	-1040	-602.5	-450	-225	-44.167	115	340
13.12	-1040	-610.83	-450.83	-226.67	-64.167	71.667	355
13.14	-1031.7	-597.5	-460.83	-200	-74.167	96.667	345
13.16	-1036.7	-608.33	-409.17	-241.67	-59.167	95	356.67
13.18	-1023.3	-595	-443.33	-205	-56.667	101.67	353.33
13.2	-1031.7	-620	-440.83	-191.67	-31.666	86.667	315
13.22	-1025	-606.67	-431.67	-238.33	-64.167	85	323.33
13.24	-1043.3	-625	-422.5	-256.67	-11.667	81.667	311.67
13.26	-1043.3	-626.67	-457.5	-203.33	-71.667	96.667	351.67
13.28	-1055	-632.5	-462.5	-215	-89.167	103.33	276.67
13.3	-1025	-613.33	-467.5	-255	-61.666	126.67	333.33
13.32	-1043.3	-620	-428.33	-228.33	-4.1666	101.67	320
13.34	-1045	-611.67	-419.17	-228.33	-49.167	90	343.33
13.36	-1035	-664.17	-419.17	-210	-16.666	86.667	328.33
13.38	-1053.3	-621.67	-446.67	-233.33	-74.167	113.33	331.67
13.4	-1038.3	-639.17	-433.33	-238.33	-99.166	100	298.33
13.42	-1038.3	-627.5	-455.83	-200	-84.166	95	321.67
13.44	-1043.3	-624.17	-428.33	-213.33	-44.167	80	316.67
13.46	-1036.7	-622.5	-445	-201.67	-66.667	88.333	290
13.48	-1035	-636.67	-455	-225	-21.667	116.67	313.33
13.5	-1050	-640	-433.33	-261.67	-61.666	101.67	346.67
13.52	-1050	-621.67	-429.17	-223.33	-44.167	76.667	343.33
13.54	-1051.7	-633.33	-438.33	-216.67	-81.667	75	343.33
13.56	-1045	-637.5	-424.17	-205	-99.166	91.667	331.67
13.58	-1038.3	-630	-412.5	-218.33	-21.667	86.667	316.67
13.6	-1041.7	-630.83	-436.67	-210	-31.666	91.667	301.67
13.62	-1041.7	-658.33	-441.67	-230	-99.166	81.667	346.67
13.64	-1045	-625.83	-433.33	-188.33	-56.667	105	316.67
13.66	-1053.3	-617.5	-434.17	-213.33	10.833	103.33	306.67
13.68	-1043.3	-645.83	-456.67	-203.33	-66.667	116.67	371.67
13.7	-1036.7	-605.83	-467.5	-223.33	-81.667	108.33	385
13.72	-1050	-627.5	-420	-231.67	-89.167	81.667	328.33
13.74	-1040	-633.33	-415.83	-180	-34.167	115	343.33
13.76	-1043.3	-609.17	-427.5	-205	-51.667	95	298.33
13.78	-1046.7	-615.83	-435.83	-246.67	-41.667	93.333	311.67
13.8	-1048.3	-623.33	-425	-210	-79.167	76.667	325
13.82	-1050	-630.83	-419.17	-188.33	-74.167	91.667	330
13.84	-1046.7	-628.33	-434.17	-220	-91.666	95	363.33
13.86	-1040	-654.17	-469.17	-195	-34.167	105	326.67
13.88	-1045	-610	-433.33	-236.67	-84.166	80	320
13.9	-1045	-630.83	-460	-233.33	-101.67	120	330
13.92	-1051.7	-635	-438.33	-236.67	-91.666	101.67	321.67
13.94	-1045	-642.5	-414.17	-208.33	-64.167	90	346.67
13.96	-1041.7	-651.67	-405.83	-226.67	-84.166	110	300
13.98	-1036.7	-637.5	-425	-206.67	-84.166	86.667	325
14	-1026.7	-612.5	-450.83	-195	-19.167	103.33	291.67
14.02	-1040	-646.67	-422.5	-170	-16.666	126.67	335
14.04	-1031.7	-593.33	-422.5	-196.67	-86.667	118.33	321.67
14.06	-1041.7	-632.5	-442.5	-241.67	-51.667	90	346.67
14.08	-1050	-605.83	-425	-205	-34.167	86.667	326.67
14.1	-1038.3	-612.5	-438.33	-218.33	-46.666	113.33	326.67
14.12	-1046.7	-607.5	-410.83	-210	-44.167	128.33	353.33
14.14	-1041.7	-641.67	-422.5	-181.67	-64.167	98.333	335
14.16	-1040	-591.67	-395	-183.33	-51.667	108.33	331.67
14.18	-1043.3	-604.17	-440	-191.67	-69.166	81.667	348.33
14.2	-1048.3	-599.17	-424.17	-188.33	-16.666	93.333	328.33
14.22	-1045	-593.33	-405.83	-165	-79.167	115	328.33
14.24	-1033.3	-604.17	-416.67	-183.33	-109.17	111.67	325
14.26	-1051.7	-620	-439.17	-216.67	-86.667	108.33	330
14.28	-1033.3	-625	-411.67	-233.33	-21.667	115	321.67
14.3	-1063.3	-625.83	-423.33	-225	-126.67	96.667	308.33
14.32	-1048.3	-635.83	-440	-195	-29.167	98.333	325
14.34	-1033.3	-653.33	-421.67	-176.67	-76.666	110	340
14.36	-1050	-620	-408.33	-228.33	-21.667	138.33	313.33
14.38	-1033.3	-595	-420	-178.33	-71.667	125	323.33
14.4	-1041.7	-580.83	-440.83	-210	-59.167	125	350
14.42	-1028.3	-639.17	-449.17	-225	-34.167	148.33	321.67
14.44	-1045	-617.5	-400	-230	-29.167	85	325
14.46	-1046.7	-591.67	-402.5	-201.67	-61.666	118.33	318.33
14.48	-1040	-606.67	-397.5	-210	-74.167	110	350
14.5	-1046.7	-565.83	-425.83	-225	-84.166	155	356.67
14.52	-1043.3	-605.83	-426.67	-225	-71.667	120	341.67
14.54	-1030	-575.83	-382.5	-235	-56.667	111.67	293.33
14.56	-1050	-585.83	-418.33	-180	-36.667	113.33	291.67
14.58	-1020	-601.67	-385.83	-248.33	-41.667	126.67	353.33
14.6	-1040	-575	-430.83	-236.67	-94.167	101.67	320
14.62	-1046.7	-585	-422.5	-218.33	-44.167	115	296.67
14.64	-1028.3	-610.83	-392.5	-221.67	-49.167	113.33	338.33
14.66	-1036.7	-602.5	-443.33	-235	-86.667	131.67	321.67
14.68	-1043.3	-564.17	-395	-175	-56.667	106.67	316.67
14.7	-1028.3	-603.33	-425.83	-166.67	-29.167	123.33	341.67
14.72	-1041.7	-587.5	-435	-235	-69.166	103.33	308.33
14.74	-1025	-602.5	-411.67	-228.33	-49.167	101.67	361.67
14.76	-1043.3	-576.67	-438.33	-206.67	-64.167	100	345
14.78	-1048.3	-587.5	-396.67	-241.67	-46.666	98.333	356.67
14.8	-1038.3	-575.83	-408.33	-235	-54.166	95	288.33
14.82	-1050	-600	-442.5	-213.33	-19.167	75	320
14.84	-1058.3	-601.67	-418.33	-216.67	-101.67	95	336.67
14.86	-1041.7	-556.67	-423.33	-231.67	-56.667	125	298.33
14.88	-1035	-547.5	-379.17	-161.67	-66.667	93.333	320
14.9	-1035	-555	-423.33	-221.67	-56.667	110	321.67
14.92	-1028.3	-598.33	-440.83	-185	-4.1666	88.333	301.67
14.94	-1038.3	-579.17	-424.17	-206.67	-56.667	91.667	301.67
14.96	-1031.7	-594.17	-392.5	-210	-14.167	118.33	311.67
14.98	-1066.7	-589.17	-412.5	-205	-69.166	108.33	305
15	-1050	-579.17	-402.5	-201.67	-56.667	135	320
15.02	-1028.3	-559.17	-382.5	-210	-31.666	78.333	330
15.04	-1040	-543.33	-387.5	-210	-39.166	115	315
15.06	-1025	-567.5	-396.67	-218.33	-44.167	136.67	335
15.08	-1035	-565.83	-398.33	-166.67	-59.167	93.333	338.33
15.1	-1040	-592.5	-418.33	-225	-56.667	116.67	296.67
15.12	-1038.3	-555	-407.5	-200	-29.167	95	345
15.14	-1020	-565.83	-390.83	-230	-51.667	110	311.67
15.16	-1031.7	-532.5	-414.17	-173.33	-56.667	116.67	306.67
15.18	-1038.3	-586.67	-394.17	-193.33	-36.667	135	343.33
15.2	-1041.7	-589.17	-402.5	-180	-104.17	105	293.33
15.22	-1021.7	-550.83	-390.83	-151.67	-71.667	116.67	326.67
15.24	-1040	-612.5	-420	-200	-51.667	108.33	360
15.26	-1023.3	-610.83	-410	-148.33	-36.667	115	315
15.28	-1041.7	-573.33	-384.17	-183.33	-61.666	128.33	306.67
15.3	-1053.3	-609.17	-391.67	-160	-54.166	111.67	338.33
15.32	-1043.3	-569.17	-401.67	-226.67	-41.667	90	356.67
15.34	-1053.3	-578.33	-397.5	-236.67	-86.667	113.33	360
15.36	-1040	-581.67	-374.17	-198.33	-61.666	103.33	353.33
15.38	-1040	-560	-391.67	-191.67	-76.666	105	323.33
15.4	-1048.3	-571.67	-417.5	-230	-61.666	126.67	300
15.42	-1033.3	-591.67	-401.67	-203.33	-69.166	90	325
15.44	-1048.3	-571.67	-400.83	-193.33	-46.666	88.333	315
15.46	-1043.3	-584.17	-405.83	-200	-29.167	125	336.67
15.48	-1046.7	-570.83	-399.17	-208.33	-21.667	101.67	348.33
15.5	-1035	-566.67	-374.17	-230	-34.167	123.33	336.67
15.52	-1041.7	-560.83	-415	-236.67	-1.6661	106.67	330
15.54	-1040	-589.17	-396.67	-180	-51.667	93.333	368.33
15.56	-1041.7	-583.33	-387.5	-256.67	-46.666	125	318.33
15.58	-1046.7	-569.17	-386.67	-230	-49.167	106.67	318.33
15.6	-1038.3	-605.83	-401.67	-226.67	-61.666	135	388.33
15.62	-1073.3	-565.83	-395.83	-206.67	-14.167	103.33	346.67
15.64	-1043.3	-586.67	-386.67	-231.67	-6.6672	143.33	351.67
15.66	-1041.7	-547.5	-390.83	-200	-56.667	106.67	341.67
15.68	-1045	-573.33	-408.33	-171.67	-41.667	118.33	308.33
15.7	-1035	-570.83	-393.33	-228.33	-41.667	113.33	358.33
15.72	-1035	-539.17	-413.33	-156.67	-76.666	128.33	360
15.74	-1046.7	-557.5	-371.67	-190	-21.667	118.33	323.33
15.76	-1046.7	-552.5	-386.67	-196.67	-31.666	80	351.67
15.78	-1055	-561.67	-402.5	-191.67	-44.167	130	330
15.8	-1055	-591.67	-417.5	-231.67	15.833	155	328.33
15.82	-1048.3	-603.33	-370.83	-181.67	25.833	145	345
15.84	-1031.7	-551.67	-384.17	-210	-19.167	115	371.67
15.86	-1045	-590.83	-373.33	-236.67	-61.666	88.333	343.33
15.88	-1041.7	-574.17	-379.17	-195	-36.667	143.33	378.33
15.9	-1030	-570.83	-385	-208.33	-4.1666	106.67	361.67
15.92	-1038.3	-560.83	-369.17	-218.33	-16.666	145	326.67
15.94	-1030	-570	-370.83	-195	-31.666	90	335
15.96	-1053.3	-569.17	-365.83	-183.33	-66.667	123.33	348.33
15.98	-1025	-566.67	-389.17	-178.33	-54.166	113.33	365
16	-1046.7	-530	-382.5	-191.67	-66.667	138.33	305
16.02	-1025	-556.67	-330.83	-176.67	-61.666	120	330
16.04	-1050	-558.33	-398.33	-180	-84.166	135	323.33
16.06	-1043.3	-585	-358.33	-243.33	-49.167	115	306.67
16.08	-1038.3	-555.83	-345	-195	-69.166	121.67	308.33
16.1	-1046.7	-525.83	-385	-191.67	-9.1662	118.33	346.67
16.12	-1045	-556.67	-380.83	-233.33	-46.666	108.33	330
16.14	-1031.7	-556.67	-330.83	-163.33	3.3333	150	348.33
16.16	-1021.7	-569.17	-400	-201.67	-54.166	150	346.67
16.18	-1041.7	-562.5	-354.17	-145	-89.167	125	350
16.2	-1045	-538.33	-367.5	-156.67	-54.166	113.33	323.33
16.22	-1038.3	-518.33	-347.5	-163.33	-31.666	108.33	366.67
16.24	-1065	-543.33	-413.33	-160	-21.667	123.33	341.67
16.26	-1028.3	-572.5	-361.67	-205	-66.667	153.33	316.67
16.28	-1043.3	-516.67	-360	-208.33	-29.167	121.67	318.33
16.3	-1021.7	-547.5	-370	-206.67	-24.166	125	380
16.32	-1040	-548.33	-364.17	-196.67	-26.667	111.67	341.67
16.34	-1041.7	-524.17	-406.67	-218.33	-51.667	120	355
16.36	-1063.3	-525	-407.5	-205	-51.667	130	338.33
16.38	-1031.7	-561.67	-370	-166.67	-61.666	110	380
16.4	-1043.3	-514.17	-350	-191.67	-19.167	138.33	348.33
16.42	-1043.3	-527.5	-377.5	-208.33	-9.1662	135	355
16.44	-1046.7	-520.83	-377.5	-195	-39.166	143.33	333.33
16.46	-1041.7	-550	-362.5	-190	-44.167	106.67	338.33
16.48	-1036.7	-540	-383.33	-200	-24.166	123.33	343.33
16.5	-1035	-507.5	-393.33	-161.67	-26.667	123.33	378.33
16.52	-1040	-498.33	-350	-190	-21.667	108.33	343.33
16.54	-1048.3	-499.17	-358.33	-158.33	-59.167	123.33	348.33
16.56	-1033.3	-550.83	-383.33	-195	-6.6672	148.33	360
16.58	-1046.7	-505.83	-340	-191.67	-36.667	166.67	370
16.6	-1011.7	-503.33	-338.33	-195	-26.667	136.67	300
16.62	-1045	-508.33	-380	-191.67	-99.166	126.67	345
16.64	-1035	-495	-365.83	-168.33	-11.667	165	346.67
16.66	-1033.3	-504.17	-369.17	-158.33	-39.166	130	370
16.68	-1060	-558.33	-367.5	-188.33	-19.167	150	348.33
16.7	-1030	-534.17	-369.17	-165	-49.167	105	346.67
16.72	-1040	-541.67	-355	-186.67	-49.167	111.67	435
16.74	-1028.3	-513.33	-364.17	-171.67	-59.167	138.33	351.67
16.76	-1038.3	-545	-376.67	-206.67	-9.1662	126.67	331.67
16.78	-1031.7	-506.67	-374.17	-128.33	-44.167	116.67	380
16.8	-1048.3	-488.33	-363.33	-150	-41.667	148.33	341.67
16.82	-1051.7	-531.67	-387.5	-213.33	-74.167	163.33	355
16.84	-1041.7	-550.83	-360	-191.67	-31.666	120	351.67
16.86	-1043.3	-503.33	-347.5	-173.33	-4.1666	151.67	321.67
16.88	-1046.7	-550.83	-396.67	-206.67	-66.667	131.67	355
16.9	-1020	-528.33	-392.5	-191.67	-41.667	158.33	370
16.92	-1041.7	-521.67	-368.33	-170	-54.166	125	361.67
16.94	-1045	-532.5	-390.83	-198.33	-41.667	103.33	343.33
16.96	-1050	-528.33	-358.33	-195	18.333	155	355
16.98	-1043.3	-491.67	-380	-198.33	-29.167	128.33	363.33
17	-1023.3	-519.17	-336.67	-200	-1.6661	148.33	356.67
17.02	-1033.3	-540.83	-322.5	-183.33	-94.167	146.67	353.33
17.04	-1018.3	-521.67	-384.17	-240	-29.167	138.33	348.33
17.06	-1016.7	-521.67	-360.83	-188.33	48.333	148.33	393.33
17.08	-1046.7	-523.33	-340.83	-201.67	15.833	110	330
17.1	-1035	-503.33	-376.67	-213.33	-66.667	130	340
17.12	-1045	-537.5	-337.5	-191.67	-6.6672	160	346.67
17.14	-1040	-536.67	-337.5	-193.33	-79.167	143.33	360
17.16	-1053.3	-520.83	-375	-180	-31.666	116.67	396.67
17.18	-1028.3	-520.83	-317.5	-221.67	-61.666	181.67	370
17.2	-1013.3	-520.83	-367.5	-170	-14.167	178.33	363.33
17.22	-1031.7	-560	-350.83	-155	-61.666	108.33	336.67
17.24	-1038.3	-529.17	-337.5	-175	-51.667	128.33	373.33
17.26	-1028.3	-514.17	-350	-188.33	15.833	111.67	323.33
17.28	-1028.3	-535	-343.33	-161.67	-59.167	175	370
17.3	-1051.7	-525	-351.67	-148.33	-24.166	175	333.33
17.32	-1053.3	-502.5	-340.83	-170	-11.667	185	326.67
17.34	-1036.7	-490	-337.5	-163.33	-29.167	131.67	326.67
17.36	-1045	-516.67	-348.33	-158.33	25.833	135	336.67
17.38	-1033.3	-513.33	-345	-188.33	-31.666	146.67	331.67
17.4	-1048.3	-533.33	-332.5	-218.33	-54.166	136.67	351.67
17.42	-1043.3	-505.83	-337.5	-183.33	13.334	138.33	371.67
17.44	-1040	-564.17	-354.17	-171.67	-29.167	113.33	393.33
17.46	-1043.3	-504.17	-356.67	-155	-64.167	150	353.33
17.48	-1035	-520.83	-356.67	-156.67	-24.166	150	353.33
17.5	-1051.7	-511.67	-375	-193.33	-26.667	140	353.33
17.52	-1028.3	-510	-366.67	-180	25.833	151.67	371.67
17.54	-1038.3	-515	-319.17	-193.33	-74.167	156.67	375
17.56	-1031.7	-506.67	-353.33	-156.67	-24.166	113.33	396.67
17.58	-1038.3	-510	-336.67	-193.33	-61.666	135	365
17.6	-1041.7	-560.83	-322.5	-158.33	-4.1666	126.67	351.67
17.62	-1045	-508.33	-307.5	-190	-36.667	140	378.33
17.64	-1050	-550.83	-324.17	-195	-11.667	136.67	395
17.66	-1043.3	-536.67	-308.33	-185	0.83285	161.67	340
17.68	-1048.3	-507.5	-341.67	-170	-31.666	133.33	350
17.7	-1021.7	-496.67	-353.33	-165	-64.167	133.33	346.67
17.72	-1048.3	-506.67	-320	-208.33	-44.167	158.33	381.67
17.74	-1030	-528.33	-313.33	-168.33	-79.167	143.33	368.33
17.76	-1030	-503.33	-330	-165	-36.667	151.67	375
17.78	-1051.7	-495	-328.33	-171.67	-16.666	153.33	368.33
17.8	-1026.7	-478.33	-323.33	-228.33	-34.167	150	333.33
17.82	-1033.3	-501.67	-329.17	-176.67	-6.6672	146.67	318.33
17.84	-1040	-505	-366.67	-171.67	-31.666	125	328.33
17.86	-1031.7	-504.17	-330.83	-200	-14.167	133.33	391.67
17.88	-1023.3	-529.17	-337.5	-218.33	-36.667	156.67	361.67
17.9	-1033.3	-530	-333.33	-216.67	-16.666	153.33	358.33
17.92	-1026.7	-475	-382.5	-198.33	-29.167	140	371.67
17.94	-1031.7	-489.17	-303.33	-156.67	-16.666	153.33	411.67
17.96	-1018.3	-514.17	-365.83	-131.67	3.3333	166.67	360
17.98	-1031.7	-480.83	-355.83	-168.33	-16.666	141.67	366.67
18	-1021.7	-515.83	-335.83	-203.33	-54.166	135	408.33
18.02	-1055	-489.17	-344.17	-176.67	10.833	146.67	380
18.04	-1050	-460	-332.5	-153.33	18.333	130	351.67
18.06	-1033.3	-495	-298.33	-161.67	-1.6661	175	390
18.08	-1033.3	-485.83	-325.83	-135	5.8338	135	390
18.1	-1023.3	-443.33	-340.83	-205	10.833	165	356.67
18.12	-1036.7	-452.5	-352.5	-201.67	-19.167	146.67	360
18.14	-1025	-459.17	-307.5	-88.333	-26.667	160	410
18.16	-1026.7	-457.5	-347.5	-128.33	-46.666	161.67	386.67
18.18	-1040	-490	-333.33	-143.33	-6.6672	120	358.33
18.2	-1025	-474.17	-310	-178.33	-6.6672	141.67	393.33
18.22	-1035	-445	-313.33	-165	-14.167	166.67	366.67
18.24	-1018.3	-477.5	-314.17	-190	-9.1662	146.67	371.67
18.26	-1031.7	-448.33	-353.33	-173.33	-24.166	155	398.33
18.28	-1026.7	-482.5	-350.83	-153.33	8.3329	133.33	396.67
18.3	-1028.3	-488.33	-305.83	-178.33	-29.167	128.33	390
18.32	-1030	-483.33	-343.33	-190	-49.167	168.33	386.67
18.34	-1021.7	-471.67	-340	-170	-16.666	170	410
18.36	-1028.3	-481.67	-313.33	-175	28.334	145	378.33
18.38	-1036.7	-488.33	-315.83	-211.67	-14.167	143.33	356.67
18.4	-1021.7	-490.83	-355	-155	-19.167	161.67	361.67
18.42	-1033.3	-475.83	-348.33	-198.33	0.83285	140	373.33
18.44	-1038.3	-521.67	-346.67	-141.67	-21.667	168.33	420
18.46	-1036.7	-464.17	-327.5	-145	-4.1666	151.67	400
18.48	-1040	-499.17	-323.33	-155	-34.167	126.67	373.33
18.5	-1031.7	-495.83	-305.83	-191.67	-1.6661	161.67	373.33
18.52	-1031.7	-473.33	-317.5	-160	-9.1662	158.33	378.33
18.54	-1030	-491.67	-347.5	-155	-41.667	155	388.33
18.56	-1033.3	-489.17	-328.33	-133.33	3.3333	180	380
18.58	-1043.3	-518.33	-335.83	-170	-16.666	148.33	423.33
18.6	-1020	-479.17	-347.5	-170	-59.167	171.67	375
18.62	-1040	-484.17	-318.33	-168.33	-16.666	155	423.33
18.64	-1038.3	-533.33	-350	-116.67	-24.166	188.33	393.33
18.66	-1038.3	-516.67	-329.17	-141.67	-44.167	156.67	366.67
18.68	-1025	-517.5	-348.33	-193.33	-56.667	150	415
18.7	-1010	-525	-352.5	-165	-16.666	145	423.33
18.72	-1026.7	-514.17	-333.33	-155	65.834	183.33	391.67
18.74	-1040	-504.17	-353.33	-173.33	15.833	155	408.33
18.76	-1033.3	-532.5	-287.5	-151.67	-26.667	165	361.67
18.78	-1025	-516.67	-315.83	-175	13.334	153.33	385
18.8	-1026.7	-500	-346.67	-105	-51.667	131.67	385
18.82	-1046.7	-496.67	-310	-190	-34.167	136.67	398.33
18.84	-1015	-492.5	-355.83	-156.67	5.8338	200	388.33
18.86	-1031.7	-535	-323.33	-178.33	-21.667	160	411.67
18.88	-1006.7	-522.5	-335.83	-166.67	-14.167	201.67	370
18.9	-1030	-551.67	-306.67	-158.33	30.833	178.33	386.67
18.92	-1041.7	-498.33	-306.67	-168.33	-21.667	193.33	375
18.94	-1011.7	-496.67	-326.67	-190	5.8338	131.67	353.33
18.96	-1043.3	-461.67	-307.5	-141.67	5.8338	151.67	385
18.98	-1023.3	-520.83	-305	-176.67	-1.6661	183.33	371.67
19	-1036.7	-496.67	-345.83	-180	-9.1662	170	405
19.02	-1015	-502.5	-333.33	-190	-1.6661	153.33	366.67
19.04	-1051.7	-506.67	-298.33	-133.33	38.333	176.67	395
19.06	-1038.3	-532.5	-313.33	-146.67	-29.167	146.67	385
19.08	-1018.3	-530.83	-335	-141.67	-29.167	191.67	403.33
19.1	-1033.3	-540	-335	-186.67	-34.167	215	431.67
19.12	-1030	-535	-310	-155	18.333	165	406.67
19.14	-1031.7	-483.33	-345.83	-188.33	-24.166	195	428.33
19.16	-1031.7	-502.5	-337.5	-140	10.833	151.67	426.67
19.18	-1046.7	-490	-327.5	-163.33	-11.667	208.33	405
19.2	-1033.3	-490.83	-341.67	-193.33	-6.6672	196.67	348.33
19.22	-1035	-465.83	-318.33	-168.33	-26.667	151.67	418.33
19.24	-1028.3	-481.67	-332.5	-173.33	-61.666	138.33	380
19.26	-1006.7	-511.67	-321.67	-135	-14.167	163.33	350
19.28	-1040	-505.83	-321.67	-153.33	13.334	181.67	401.67
19.3	-1026.7	-522.5	-300	-136.67	8.3329	201.67	416.67
19.32	-1005	-507.5	-305.83	-103.33	-19.167	205	410
19.34	-1025	-520.83	-343.33	-166.67	18.333	155	465
19.36	-1015	-540	-354.17	-181.67	40.833	195	420
19.38	-1025	-519.17	-349.17	-161.67	-11.667	143.33	400
19.4	-1038.3	-549.17	-335.83	-118.33	15.833	185	428.33
19.42	-1030	-541.67	-296.67	-128.33	0.83285	150	420
19.44	-1038.3	-517.5	-339.17	-151.67	-26.667	206.67	376.67
19.46	-1018.3	-498.33	-314.17	-181.67	10.833	195	431.67
19.48	-1030	-508.33	-345	-131.67	-19.167	196.67	415
19.5	-1005	-536.67	-323.33	-181.67	-31.666	235	401.67
19.52	-1035	-509.17	-340	-146.67	-59.167	171.67	421.67
19.54	-1030	-465.83	-351.67	-155	-4.1666	176.67	443.33
19.56	-1021.7	-473.33	-321.67	-208.33	35.834	178.33	400
19.58	-993.33	-515.83	-316.67	-156.67	-36.667	173.33	401.67
19.6	-1020	-530	-323.33	-171.67	3.3333	185	430
19.62	-1016.7	-494.17	-335.83	-156.67	13.334	166.67	375
19.64	-1011.7	-530.83	-368.33	-130	20.834	163.33	436.67
19.66	-1008.3	-487.5	-355.83	-118.33	13.334	198.33	441.67
19.68	-1028.3	-533.33	-348.33	-170	25.833	198.33	373.33
19.7	-1026.7	-522.5	-350.83	-130	33.333	160	428.33
19.72	-1016.7	-516.67	-349.17	-160	8.3329	181.67	433.33
19.74	-1015	-528.33	-331.67	-163.33	-4.1666	168.33	388.33
19.76	-1011.7	-541.67	-292.5	-216.67	-4.1666	175	413.33
19.78	-1008.3	-516.67	-344.17	-175	40.833	186.67	376.67
19.8	-1020	-508.33	-370.83	-165	28.334	191.67	435
19.82	-1026.7	-539.17	-309.17	-133.33	38.333	183.33	416.67
19.84	-1043.3	-537.5	-360	-173.33	13.334	225	440
19.86	-1023.3	-522.5	-306.67	-118.33	20.834	166.67	431.67
19.88	-1013.3	-530	-300	-156.67	-31.666	188.33	468.33
19.9	-1013.3	-523.33	-338.33	-158.33	-41.667	196.67	443.33
19.92	-1026.7	-535.83	-348.33	-148.33	-16.666	183.33	418.33
19.94	-1011.7	-529.17	-340.83	-188.33	28.334	165	445
19.96	-1021.7	-516.67	-335.83	-190	-44.167	211.67	451.67
19.98	-1025	-548.33	-314.17	-125	35.834	190	458.33
20	-1015	-523.33	-334.17	-101.67	-31.666	191.67	423.33
20.02	-1025	-575	-338.33	-168.33	3.3333	206.67	393.33
20.04	-1018.3	-529.17	-357.5	-170	38.333	206.67	426.67
20.06	-1008.3	-570	-345	-143.33	3.3333	170	441.67
20.08	-1013.3	-520	-298.33	-153.33	-9.1662	170	406.67
20.1	-1025	-531.67	-341.67	-155	-29.167	211.67	431.67
20.12	-1016.7	-565.83	-305	-155	-49.167	193.33	448.33
20.14	-1011.7	-546.67	-312.5	-125	-11.667	225	448.33
20.16	-1031.7	-539.17	-357.5	-190	33.333	185	386.67
20.18	-1005	-500	-303.33	-145	-4.1666	181.67	456.67
20.2	-1006.7	-501.67	-312.5	-181.67	8.3329	218.33	433.33
20.22	-1030	-532.5	-327.5	-158.33	88.334	191.67	455
20.24	-1011.7	-545.83	-335.83	-121.67	8.3329	206.67	435
20.26	-1025	-533.33	-355	-175	40.833	180	440
20.28	-1020	-536.67	-309.17	-148.33	-44.167	213.33	445
20.3	-1018.3	-508.33	-360.83	-166.67	-21.667	196.67	476.67
20.32	-1018.3	-517.5	-338.33	-158.33	85.833	185	473.33
20.34	-1020	-542.5	-360	-130	-9.1662	198.33	445
20.36	-1028.3	-570.83	-332.5	-203.33	-1.6661	221.67	396.67
20.38	-1011.7	-504.17	-357.5	-223.33	43.334	181.67	430
20.4	-1008.3	-553.33	-315.83	-155	8.3329	215	468.33
20.42	-1013.3	-552.5	-360	-118.33	-4.1666	185	431.67
20.44	-1031.7	-562.5	-339.17	-136.67	5.8338	201.67	450
20.46	-1036.7	-522.5	-340	-143.33	25.833	191.67	445
20.48	-1005	-525.83	-303.33	-116.67	83.333	171.67	443.33
20.5	-1016.7	-552.5	-318.33	-146.67	3.3333	183.33	463.33
20.52	-1031.7	-530	-317.5	-151.67	3.3333	225	438.33
20.54	-1005	-515	-320	-183.33	25.833	216.67	441.67
20.56	-1018.3	-550	-345	-145	-41.667	218.33	503.33
20.58	-1025	-532.5	-320	-156.67	93.333	185	501.67
20.6	-1020	-532.5	-295.83	-170	13.334	246.67	406.67
20.62	-1015	-535	-326.67	-148.33	28.334	165	430
20.64	-1026.7	-550	-338.33	-140	28.334	181.67	465
20.66	-1013.3	-552.5	-360	-131.67	35.834	198.33	458.33
20.68	-1015	-524.17	-337.5	-183.33	-6.6672	223.33	461.67
20.7	-1003.3	-550	-367.5	-168.33	30.833	206.67	458.33
20.72	-1020	-545	-309.17	-153.33	18.333	200	483.33
20.74	-1011.7	-555	-339.17	-131.67	23.333	195	435
20.76	-996.67	-532.5	-335	-173.33	23.333	236.67	470
20.78	-1015	-545	-320.83	-145	70.833	213.33	480
20.8	-998.33	-517.5	-331.67	-173.33	18.333	223.33	501.67
20.82	-1026.7	-561.67	-307.5	-135	58.334	185	440
20.84	-1030	-565.83	-333.33	-145	15.833	246.67	420
20.86	-1026.7	-583.33	-329.17	-138.33	28.334	205	435
20.88	-995	-545	-315.83	-185	38.333	248.33	440
20.9	-1011.7	-552.5	-341.67	-105	0.83285	206.67	393.33
20.92	-1020	-537.5	-310.83	-170	15.833	243.33	430
20.94	-1011.7	-522.5	-335	-198.33	33.333	183.33	485
20.96	-1025	-545.83	-322.5	-176.67	58.334	230	440
20.98	-1021.7	-545	-310	-145	15.833	260	456.67
21	-1023.3	-556.67	-331.67	-150	-14.167	235	420
21.02	-1001.7	-551.67	-314.17	-135	38.333	196.67	441.67
21.04	-1008.3	-550.83	-306.67	-178.33	55.833	205	421.67
21.06	-993.33	-545	-359.17	-115	-1.6661	223.33	463.33
21.08	-983.33	-555	-340	-145	15.833	238.33	485
21.1	-1015	-554.17	-336.67	-131.67	25.833	240	493.33
21.12	-1011.7	-567.5	-320.83	-141.67	48.333	233.33	451.67
21.14	-988.33	-561.67	-310	-153.33	33.333	216.67	456.67
21.16	-1021.7	-560	-320	-178.33	10.833	195	490
21.18	-976.67	-565.83	-335	-173.33	13.334	181.67	465
21.2	-976.67	-530	-362.5	-165	73.334	181.67	448.33
21.22	-1026.7	-532.5	-374.17	-143.33	58.334	218.33	478.33
21.24	-1001.7	-533.33	-346.67	-140	-14.167	205	483.33
21.26	-1011.7	-555	-342.5	-148.33	65.834	245	475
21.28	-1010	-560	-324.17	-76.667	23.333	215	485
21.3	-1003.3	-551.67	-325.83	-125	58.334	213.33	451.67
21.32	-986.67	-570	-358.33	-138.33	8.3329	293.33	481.67
21.34	-1013.3	-560	-360	-141.67	23.333	205	525
21.36	-1005	-526.67	-352.5	-123.33	18.333	245	476.67
21.38	-1010	-570.83	-339.17	-106.67	55.833	220	445
21.4	-1038.3	-559.17	-375.83	-135	85.833	221.67	486.67
21.42	-1001.7	-584.17	-319.17	-158.33	30.833	275	493.33
21.44	-1020	-570.83	-327.5	-150	3.3333	236.67	523.33
21.46	-996.67	-555.83	-355.83	-166.67	20.834	193.33	481.67
21.48	-1018.3	-542.5	-298.33	-151.67	0.83285	240	456.67
21.5	-1003.3	-565.83	-370	-143.33	53.333	233.33	470
21.52	-1001.7	-560	-324.17	-126.67	5.8338	240	468.33
21.54	-1015	-535	-344.17	-153.33	98.333	231.67	510
21.56	-1008.3	-556.67	-342.5	-138.33	8.3329	206.67	455
21.58	-1006.7	-576.67	-351.67	-145	95.834	215	451.67
21.6	-1000	-559.17	-327.5	-158.33	48.333	220	488.33
21.62	-996.67	-582.5	-335.83	-190	35.834	265	458.33
21.64	-980	-566.67	-343.33	-65	-6.6672	220	523.33
21.66	-1001.7	-565.83	-325	-165	18.333	255	530
21.68	-988.33	-571.67	-330	-156.67	23.333	256.67	515
21.7	-1011.7	-543.33	-356.67	-181.67	85.833	280	455
21.72	-1000	-560	-308.33	-141.67	43.334	258.33	483.33
21.74	-980	-534.17	-346.67	-160	40.833	186.67	501.67
21.76	-1010	-574.17	-315.83	-170	85.833	260	460
21.78	-988.33	-580	-336.67	-153.33	23.333	251.67	503.33
21.8	-1011.7	-544.17	-332.5	-161.67	40.833	246.67	476.67
21.82	-1003.3	-518.33	-349.17	-198.33	43.334	228.33	526.67
21.84	-1000	-565	-310	-146.67	35.834	236.67	530
21.86	-1011.7	-548.33	-350	-150	38.333	215	513.33
21.88	-1008.3	-555.83	-321.67	-133.33	60.833	210	535
21.9	-988.33	-571.67	-342.5	-131.67	23.333	245	510
21.92	-991.67	-556.67	-353.33	-146.67	70.833	208.33	525
21.94	-1008.3	-547.5	-345	-170	60.833	255	451.67
21.96	-995	-544.17	-350	-198.33	33.333	205	538.33
21.98	-991.67	-560	-349.17	-130	65.834	225	511.67
22	-1011.7	-565.83	-329.17	-123.33	60.833	260	456.67
22.02	-1020	-613.33	-345.83	-165	40.833	225	518.33
22.04	-1000	-575.83	-298.33	-145	5.8338	265	493.33
22.06	-1010	-588.33	-372.5	-93.333	75.833	253.33	465
22.08	-1018.3	-540.83	-310	-123.33	23.333	216.67	546.67
22.1	-988.33	-531.67	-345.83	-115	75.833	196.67	548.33
22.12	-1021.7	-542.5	-375	-128.33	28.334	235	501.67
22.14	-995	-547.5	-372.5	-148.33	68.333	268.33	448.33
22.16	-1003.3	-553.33	-340.83	-158.33	70.833	220	513.33
22.18	-1008.3	-573.33	-375.83	-158.33	20.834	266.67	561.67
22.2	-1001.7	-580	-334.17	-106.67	50.834	255	546.67
22.22	-998.33	-553.33	-343.33	-198.33	5.8338	245	510
22.24	-1011.7	-571.67	-347.5	-133.33	55.833	258.33	500
22.26	-996.67	-589.17	-372.5	-148.33	55.833	241.67	475
22.28	-1011.7	-538.33	-339.17	-121.67	40.833	246.67	511.67
22.3	-1005	-563.33	-312.5	-168.33	53.333	245	553.33
22.32	-1001.7	-543.33	-341.67	-165	103.33	256.67	466.67
22.34	-1021.7	-529.17	-355	-166.67	73.334	256.67	511.67
22.36	-1000	-575	-351.67	-155	68.333	251.67	476.67
22.38	-993.33	-595.83	-341.67	-135	13.334	260	488.33
22.4	-980	-580.83	-379.17	-150	38.333	236.67	518.33
22.42	-1015	-576.67	-316.67	-175	0.83285	225	496.67
22.44	-1008.3	-557.5	-343.33	-123.33	68.333	230	490
22.46	-1003.3	-584.17	-316.67	-155	10.833	251.67	523.33
22.48	-996.67	-545.83	-315	-135	115.83	270	500
22.5	-1006.7	-574.17	-326.67	-185	65.834	243.33	503.33
22.52	-991.67	-554.17	-347.5	-155	50.834	280	511.67
22.54	-998.33	-575	-334.17	-185	108.33	263.33	480
22.56	-960	-541.67	-357.5	-153.33	85.833	303.33	551.67
22.58	-1011.7	-552.5	-325.83	-118.33	23.333	288.33	508.33
22.6	-990	-559.17	-360	-186.67	63.333	256.67	488.33
22.62	-1008.3	-575	-395	-115	38.333	276.67	508.33
22.64	-1008.3	-550.83	-348.33	-171.67	70.833	238.33	496.67
22.66	-1010	-555	-372.5	-176.67	35.834	261.67	558.33
22.68	-1008.3	-558.33	-363.33	-110	70.833	236.67	511.67
22.7	-980	-595.83	-328.33	-148.33	5.8338	270	525
22.72	-1003.3	-595.83	-383.33	-158.33	78.333	220	535
22.74	-971.67	-564.17	-316.67	-158.33	15.833	223.33	505
22.76	-1003.3	-582.5	-361.67	-131.67	85.833	211.67	500
22.78	-991.67	-565.83	-345	-138.33	85.833	283.33	600
22.8	-1000	-569.17	-316.67	-153.33	35.834	233.33	538.33
22.82	-1006.7	-592.5	-301.67	-180	53.333	240	516.67
22.84	-990	-585	-358.33	-151.67	55.833	251.67	503.33
22.86	-998.33	-575.83	-345	-113.33	48.333	286.67	503.33
22.88	-1025	-591.67	-337.5	-178.33	50.834	258.33	501.67
22.9	-996.67	-595.83	-370.83	-153.33	30.833	260	503.33
22.92	-983.33	-604.17	-320.83	-145	68.333	250	575
22.94	-1006.7	-570	-348.33	-190	5.8338	273.33	511.67
22.96	-988.33	-599.17	-325	-150	68.333	301.67	530
22.98	-996.67	-610	-347.5	-173.33	35.834	340	543.33
23	-995	-558.33	-365.83	-185	38.333	230	485
23.02	-985	-560.83	-343.33	-171.67	35.834	268.33	501.67
23.04	-981.67	-577.5	-364.17	-166.67	55.833	266.67	560
23.06	-1005	-600.83	-310	-141.67	40.833	263.33	505
23.08	-1003.3	-574.17	-348.33	-125	35.834	256.67	496.67
23.1	-983.33	-578.33	-336.67	-171.67	68.333	335	516.67
23.12	-1001.7	-596.67	-338.33	-205	53.333	255	533.33
23.14	-998.33	-610	-365	-173.33	120.83	263.33	540
23.16	-1015	-615	-378.33	-111.67	13.334	253.33	493.33
23.18	-1005	-605.83	-342.5	-145	65.834	260	483.33
23.2	-1011.7	-572.5	-342.5	-145	30.833	291.67	541.67
23.22	-983.33	-590.83	-419.17	-145	85.833	276.67	523.33
23.24	-983.33	-589.17	-352.5	-175	103.33	283.33	506.67
23.26	-995	-569.17	-349.17	-135	90.833	275	616.67
23.28	-1008.3	-601.67	-351.67	-183.33	75.833	270	551.67
23.3	-996.67	-575.83	-368.33	-140	50.834	248.33	513.33
23.32	-993.33	-591.67	-353.33	-166.67	80.834	300	515
23.34	-1015	-589.17	-380	-173.33	53.333	266.67	543.33
23.36	-991.67	-636.67	-344.17	-166.67	78.333	301.67	528.33
23.38	-993.33	-606.67	-366.67	-161.67	80.834	275	533.33
23.4	-993.33	-584.17	-393.33	-171.67	75.833	255	560
23.42	-980	-610	-349.17	-183.33	53.333	270	513.33
23.44	-991.67	-588.33	-348.33	-168.33	23.333	263.33	518.33
23.46	-998.33	-603.33	-333.33	-148.33	98.333	283.33	588.33
23.48	-986.67	-577.5	-389.17	-156.67	40.833	261.67	520
23.5	-1011.7	-583.33	-372.5	-158.33	45.833	266.67	595
23.52	-1006.7	-616.67	-386.67	-183.33	48.333	255	560
23.54	-966.67	-594.17	-372.5	-173.33	30.833	243.33	523.33
23.56	-980	-616.67	-383.33	-180	85.833	295	550
23.58	-995	-585.83	-334.17	-170	-1.6661	270	538.33
23.6	-980	-605.83	-336.67	-123.33	75.833	248.33	533.33
23.62	-985	-625	-322.5	-161.67	53.333	248.33	546.67
23.64	-990	-615	-343.33	-191.67	50.834	255	590
23.66	-986.67	-610.83	-364.17	-181.67	-4.1666	228.33	550
23.68	-990	-605.83	-359.17	-111.67	90.833	290	488.33
23.7	-985	-611.67	-395.83	-165	90.833	281.67	568.33
23.72	-980	-595.83	-341.67	-200	30.833	261.67	505
23.74	-1006.7	-626.67	-368.33	-148.33	85.833	281.67	525
23.76	-985	-622.5	-363.33	-143.33	120.83	285	535
23.78	-986.67	-618.33	-383.33	-146.67	45.833	255	576.67
23.8	-1000	-625.83	-377.5	-170	78.333	300	478.33
23.82	-996.67	-597.5	-362.5	-168.33	90.833	273.33	515
23.84	-1000	-639.17	-375.83	-166.67	48.333	335	536.67
23.86	-988.33	-616.67	-359.17	-145	108.33	300	556.67
23.88	-991.67	-614.17	-382.5	-191.67	115.83	256.67	553.33
23.9	-986.67	-612.5	-379.17	-166.67	35.834	206.67	556.67
23.92	-1000	-601.67	-379.17	-146.67	40.833	246.67	568.33
23.94	-1010	-608.33	-380	-183.33	33.333	253.33	565
23.96	-988.33	-599.17	-407.5	-211.67	33.333	286.67	526.67
23.98	-983.33	-634.17	-367.5	-175	83.333	261.67	543.33
24	-1011.7	-616.67	-364.17	-193.33	38.333	253.33	553.33
24.02	-998.33	-620	-320	-158.33	38.333	295	526.67
24.04	-1008.3	-611.67	-383.33	-205	95.834	286.67	558.33
24.06	-976.67	-617.5	-361.67	-143.33	35.834	306.67	565
24.08	-991.67	-594.17	-362.5	-203.33	48.333	296.67	536.67
24.1	-1003.3	-591.67	-345.83	-170	70.833	276.67	556.67
24.12	-991.67	-614.17	-416.67	-160	85.833	256.67	551.67
24.14	-991.67	-634.17	-346.67	-196.67	145.83	283.33	573.33
24.16	-993.33	-601.67	-371.67	-168.33	20.834	301.67	551.67
24.18	-988.33	-632.5	-374.17	-158.33	90.833	241.67	586.67
24.2	-976.67	-635	-376.67	-125	75.833	315	548.33
24.22	-975	-605	-369.17	-133.33	35.834	303.33	536.67
24.24	-1008.3	-614.17	-395	-195	50.834	301.67	560
24.26	-996.67	-614.17	-375	-220	53.333	260	520
24.28	-1010	-582.5	-358.33	-151.67	50.834	346.67	573.33
24.3	-991.67	-635	-366.67	-196.67	-14.167	256.67	545
24.32	-978.33	-620	-377.5	-151.67	108.33	325	483.33
24.34	-995	-625	-356.67	-195	35.834	271.67	601.67
24.36	-1011.7	-645	-390.83	-203.33	23.333	285	580
24.38	-965	-609.17	-361.67	-190	55.833	353.33	608.33
24.4	-986.67	-623.33	-409.17	-151.67	98.333	320	575
24.42	-1003.3	-625	-405	-193.33	65.834	313.33	501.67
24.44	-968.33	-616.67	-388.33	-191.67	58.334	256.67	560
24.46	-1003.3	-592.5	-399.17	-195	55.833	293.33	523.33
24.48	-1020	-612.5	-397.5	-206.67	83.333	311.67	601.67
24.5	-1001.7	-638.33	-380.83	-196.67	13.334	295	530
24.52	-1011.7	-625	-382.5	-188.33	50.834	268.33	540
24.54	-988.33	-622.5	-422.5	-171.67	30.833	276.67	575
24.56	-1011.7	-600	-370.83	-163.33	73.334	300	610
24.58	-993.33	-605.83	-406.67	-191.67	35.834	258.33	586.67
24.6	-998.33	-650	-419.17	-178.33	43.334	293.33	585
24.62	-993.33	-630	-424.17	-196.67	55.833	280	541.67
24.64	-1008.3	-624.17	-412.5	-183.33	3.3333	285	521.67
24.66	-988.33	-637.5	-375.83	-175	13.334	328.33	555
24.68	-986.67	-600	-385.83	-138.33	90.833	308.33	530
24.7	-1000	-627.5	-403.33	-185	78.333	266.67	563.33
24.72	-986.67	-620.83	-380	-156.67	75.833	275	556.67
24.74	-995	-602.5	-396.67	-171.67	45.833	245	525
24.76	-998.33	-622.5	-385.83	-165	60.833	276.67	571.67
24.78	-1001.7	-635.83	-419.17	-205	140.83	248.33	515
24.8	-983.33	-606.67	-389.17	-140	33.333	243.33	558.33
24.82	-1000	-635.83	-381.67	-201.67	58.334	291.67	620
24.84	-995	-615.83	-443.33	-170	50.834	266.67	566.67
24.86	-976.67	-608.33	-360.83	-180	50.834	263.33	591.67
24.88	-1008.3	-595	-376.67	-175	25.833	298.33	553.33
24.9	-971.67	-618.33	-401.67	-128.33	68.333	233.33	515
24.92	-976.67	-635	-395	-148.33	48.333	270	573.33
24.94	-963.33	-592.5	-398.33	-180	53.333	253.33	595
24.96	-988.33	-618.33	-422.5	-235	3.3333	240	516.67
24.98	-993.33	-644.17	-402.5	-198.33	85.833	280	566.67
25	-1003.3	-617.5	-425.83	-208.33	95.834	288.33	550
25.02	-1003.3	-636.67	-443.33	-193.33	45.833	286.67	525
25.04	-991.67	-660.83	-400.83	-173.33	115.83	350	498.33
25.06	-988.33	-581.67	-420.83	-201.67	45.833	303.33	506.67
25.08	-1013.3	-655.83	-388.33	-231.67	8.3329	333.33	496.67
25.1	-980	-607.5	-401.67	-228.33	78.333	305	585
25.12	-995	-639.17	-411.67	-190	53.333	336.67	550
25.14	-986.67	-634.17	-370.83	-205	38.333	338.33	543.33
25.16	-991.67	-655.83	-412.5	-180	3.3333	293.33	555
25.18	-983.33	-633.33	-391.67	-195	48.333	295	563.33
25.2	-953.33	-633.33	-435	-208.33	85.833	275	601.67
25.22	-990	-669.17	-411.67	-198.33	88.334	275	553.33
25.24	-1000	-660.83	-426.67	-210	45.833	300	576.67
25.26	-1000	-647.5	-456.67	-180	70.833	248.33	556.67
25.28	-978.33	-661.67	-392.5	-190	60.833	268.33	465
25.3	-993.33	-620.83	-430	-185	60.833	190	566.67
25.32	-995	-654.17	-417.5	-196.67	110.83	308.33	590
25.34	-995	-678.33	-399.17	-191.67	0.83285	238.33	598.33
25.36	-995	-664.17	-428.33	-226.67	45.833	270	571.67
25.38	-996.67	-655	-423.33	-206.67	53.333	263.33	520
25.4	-1018.3	-652.5	-421.67	-173.33	10.833	251.67	550
25.42	-1006.7	-632.5	-425.83	-196.67	65.834	273.33	536.67
25.44	-985	-653.33	-403.33	-216.67	43.334	296.67	573.33
25.46	-973.33	-660.83	-385.83	-211.67	78.333	281.67	503.33
25.48	-975	-627.5	-425	-181.67	90.833	263.33	536.67
25.5	-1013.3	-651.67	-456.67	-216.67	58.334	290	551.67
25.52	-975	-659.17	-416.67	-163.33	75.833	280	563.33
25.54	-998.33	-671.67	-428.33	-211.67	25.833	253.33	500
25.56	-996.67	-660	-403.33	-183.33	35.834	273.33	553.33
25.58	-981.67	-644.17	-421.67	-170	28.334	301.67	550
25.6	-1008.3	-626.67	-422.5	-255	25.833	315	553.33
25.62	-1008.3	-596.67	-414.17	-226.67	65.834	270	501.67
25.64	-1016.7	-668.33	-450	-195	45.833	293.33	570
25.66	-1015	-669.17	-403.33	-200	70.833	320	551.67
25.68	-1026.7	-655.83	-435.83	-153.33	33.333	256.67	515
25.7	-1008.3	-632.5	-395.83	-203.33	63.333	270	516.67
25.72	-990	-656.67	-430	-215	55.833	256.67	521.67
25.74	-968.33	-636.67	-418.33	-153.33	83.333	301.67	520
25.76	-993.33	-643.33	-408.33	-188.33	33.333	270	543.33
25.78	-975	-669.17	-418.33	-193.33	58.334	271.67	573.33
25.8	-978.33	-620	-420	-165	28.334	280	503.33
25.82	-1006.7	-675.83	-441.67	-228.33	18.333	266.67	573.33
25.84	-988.33	-664.17	-438.33	-180	30.833	293.33	531.67
25.86	-985	-632.5	-409.17	-243.33	120.83	288.33	528.33
25.88	-996.67	-691.67	-398.33	-186.67	65.834	258.33	550
25.9	-975	-680	-409.17	-195	0.83285	290	471.67
25.92	-1005	-660.83	-438.33	-220	70.833	310	516.67
25.94	-998.33	-648.33	-425.83	-188.33	88.334	301.67	538.33
25.96	-1028.3	-668.33	-418.33	-216.67	20.834	268.33	506.67
25.98	-983.33	-644.17	-441.67	-176.67	48.333	250	528.33
26	-996.67	-665	-415	-201.67	35.834	248.33	510
26.02	-990	-697.5	-435	-180	88.334	291.67	518.33
26.04	-998.33	-654.17	-445	-221.67	8.3329	283.33	508.33
26.06	-990	-640	-453.33	-221.67	35.834	296.67	518.33
26.08	-1016.7	-692.5	-425	-170	35.834	250	511.67
26.1	-998.33	-688.33	-466.67	-233.33	23.333	223.33	521.67
26.12	-1000	-617.5	-459.17	-226.67	43.334	256.67	536.67
26.14	-1008.3	-658.33	-436.67	-188.33	48.333	255	538.33
26.16	-1003.3	-675.83	-430	-235	33.333	278.33	565
26.18	-991.67	-659.17	-426.67	-183.33	43.334	243.33	505
26.2	-996.67	-647.5	-430	-231.67	25.833	303.33	498.33
26.22	-1013.3	-654.17	-464.17	-191.67	40.833	273.33	536.67
26.24	-991.67	-692.5	-450	-241.67	20.834	271.67	481.67
26.26	-996.67	-681.67	-428.33	-210	43.334	295	510
26.28	-995	-664.17	-425	-245	18.333	255	533.33
26.3	-993.33	-696.67	-420.83	-216.67	33.333	250	511.67
26.32	-998.33	-668.33	-400.83	-246.67	30.833	266.67	501.67
26.34	-955	-626.67	-460.83	-228.33	55.833	290	490
26.36	-1008.3	-681.67	-420.83	-221.67	58.334	253.33	555
26.38	-988.33	-655.83	-440	-176.67	40.833	243.33	493.33
26.4	-995	-670.83	-469.17	-268.33	5.8338	253.33	470
26.42	-995	-689.17	-440	-203.33	43.334	271.67	513.33
26.44	-1018.3	-685	-446.67	-233.33	78.333	276.67	523.33
26.46	-975	-655.83	-440.83	-250	20.834	253.33	493.33
26.48	-993.33	-671.67	-482.5	-225	-31.666	261.67	498.33
26.5	-1013.3	-667.5	-445	-188.33	30.833	230	496.67
26.52	-993.33	-695.83	-462.5	-263.33	33.333	296.67	500
26.54	-981.67	-672.5	-410	-226.67	-26.667	241.67	533.33
26.56	-981.67	-669.17	-415.83	-218.33	5.8338	283.33	528.33
26.58	-981.67	-699.17	-462.5	-238.33	-9.1662	228.33	483.33
26.6	-1021.7	-652.5	-435	-203.33	45.833	265	550
26.62	-993.33	-667.5	-457.5	-211.67	23.333	288.33	513.33
26.64	-986.67	-679.17	-448.33	-240	58.334	276.67	535
26.66	-1001.7	-678.33	-468.33	-191.67	30.833	246.67	465
26.68	-983.33	-665.83	-455.83	-206.67	30.833	260	510
26.7	-1005	-643.33	-432.5	-246.67	53.333	315	481.67
26.72	-1010	-680	-445.83	-226.67	35.834	306.67	496.67
26.74	-986.67	-667.5	-448.33	-233.33	20.834	256.67	475
26.76	-1018.3	-666.67	-455.83	-258.33	3.3333	243.33	496.67
26.78	-990	-668.33	-480.83	-198.33	13.334	286.67	481.67
26.8	-1008.3	-691.67	-454.17	-235	15.833	236.67	551.67
26.82	-996.67	-663.33	-442.5	-195	20.834	240	503.33
26.84	-998.33	-665	-468.33	-240	13.334	205	480
26.86	-1018.3	-650.83	-447.5	-183.33	68.333	255	501.67
26.88	-985	-645.83	-467.5	-260	5.8338	298.33	465
26.9	-981.67	-668.33	-455.83	-241.67	60.833	246.67	553.33
26.92	-973.33	-666.67	-486.67	-260	68.333	251.67	485
26.94	-1005	-680.83	-450	-245	-39.166	271.67	495
26.96	-1001.7	-691.67	-450.83	-220	15.833	216.67	481.67
26.98	-986.67	-684.17	-472.5	-198.33	30.833	240	445
27	-988.33	-695	-444.17	-190	0.83285	286.67	481.67
27.02	-995	-697.5	-435.83	-233.33	23.333	231.67	516.67
27.04	-1008.3	-662.5	-474.17	-181.67	65.834	261.67	465
27.06	-978.33	-690	-471.67	-240	-21.667	248.33	493.33
27.08	-1000	-686.67	-459.17	-268.33	-16.666	216.67	475
27.1	-983.33	-715	-477.5	-226.67	28.334	253.33	440
27.12	-1001.7	-675	-482.5	-208.33	30.833	281.67	473.33
27.14	-995	-684.17	-474.17	-225	58.334	241.67	465
27.16	-1010	-687.5	-465.83	-273.33	35.834	223.33	453.33
27.18	-1006.7	-680	-491.67	-265	8.3329	226.67	471.67
27.2	-1010	-721.67	-475	-260	-6.6672	230	498.33
27.22	-1021.7	-694.17	-482.5	-263.33	35.834	236.67	473.33
27.24	-1016.7	-690.83	-473.33	-240	33.333	240	468.33
27.26	-1001.7	-700.83	-472.5	-243.33	-11.667	255	433.33
27.28	-993.33	-678.33	-456.67	-263.33	-16.666	265	433.33
27.3	-990	-694.17	-471.67	-283.33	25.833	208.33	426.67
27.32	-1016.7	-720	-462.5	-235	23.333	210	440
27.34	-995	-715	-444.17	-225	28.334	233.33	498.33
27.36	-961.67	-691.67	-451.67	-261.67	60.833	210	461.67
27.38	-990	-693.33	-457.5	-255	43.334	210	496.67
27.4	-993.33	-715.83	-465	-238.33	78.333	228.33	461.67
27.42	-981.67	-712.5	-451.67	-255	25.833	231.67	455
27.44	-996.67	-700.83	-485.83	-225	18.333	256.67	461.67
27.46	-996.67	-692.5	-475	-303.33	58.334	188.33	438.33
27.48	-990	-690.83	-449.17	-240	25.833	240	456.67
27.5	-978.33	-695	-502.5	-238.33	38.333	215	461.67
27.52	-1038.3	-703.33	-483.33	-296.67	-44.167	241.67	456.67
27.54	-1000	-695.83	-475.83	-241.67	25.833	260	458.33
27.56	-1000	-679.17	-490	-275	25.833	190	480
27.58	-976.67	-718.33	-486.67	-255	13.334	231.67	510
27.6	-995	-725	-465.83	-238.33	-11.667	181.67	460
27.62	-1000	-695	-479.17	-271.67	-16.666	203.33	425
27.64	-1008.3	-715.83	-492.5	-276.67	8.3329	206.67	433.33
27.66	-981.67	-728.33	-476.67	-236.67	-6.6672	220	430
27.68	-1006.7	-689.17	-467.5	-260	-34.167	235	436.67
27.7	-995	-708.33	-480	-303.33	50.834	198.33	473.33
27.72	-1006.7	-721.67	-484.17	-260	23.333	221.67	426.67
27.74	-993.33	-719.17	-477.5	-256.67	33.333	211.67	418.33
27.76	-1006.7	-692.5	-479.17	-275	8.3329	205	448.33
27.78	-1031.7	-718.33	-494.17	-265	0.83285	173.33	448.33
27.8	-1010	-722.5	-480.83	-276.67	35.834	211.67	458.33
27.82	-988.33	-713.33	-486.67	-268.33	-19.167	173.33	455
27.84	-986.67	-712.5	-505.83	-251.67	15.833	215	475
27.86	-1000	-726.67	-478.33	-238.33	-64.167	198.33	470
27.88	-988.33	-732.5	-495	-268.33	0.83285	223.33	428.33
27.9	-995	-715	-490	-255	-4.1666	196.67	411.67
27.92	-1023.3	-700	-523.33	-271.67	-9.1662	223.33	431.67
27.94	-1008.3	-733.33	-500	-251.67	0.83285	186.67	468.33
27.96	-996.67	-706.67	-464.17	-253.33	-16.666	196.67	456.67
27.98	-1005	-744.17	-515.83	-285	-9.1662	223.33	435
28	-961.67	-695.83	-504.17	-240	28.334	183.33	420
28.02	-988.33	-748.33	-506.67	-300	13.334	213.33	390
28.04	-986.67	-739.17	-488.33	-261.67	-14.167	198.33	425
28.06	-1003.3	-717.5	-505	-255	-16.666	161.67	453.33
28.08	-1005	-738.33	-516.67	-290	0.83285	251.67	473.33
28.1	-988.33	-709.17	-493.33	-298.33	23.333	200	450
28.12	-1008.3	-710	-490	-256.67	-9.1662	231.67	446.67
28.14	-1005	-730.83	-490	-253.33	-46.666	226.67	431.67
28.16	-1006.7	-710	-485.83	-265	-71.667	193.33	450
28.18	-988.33	-721.67	-495	-260	-19.167	198.33	390
28.2	-1008.3	-722.5	-493.33	-268.33	-31.666	186.67	405
28.22	-1013.3	-715.83	-518.33	-268.33	-41.667	215	453.33
28.24	-995	-731.67	-520.83	-303.33	-24.166	186.67	420
28.26	-1006.7	-715	-486.67	-270	-21.667	183.33	430
28.28	-1013.3	-761.67	-492.5	-251.67	-1.6661	176.67	416.67
28.3	-1030	-720.83	-482.5	-258.33	-41.667	220	430
28.32	-990	-736.67	-490	-271.67	-31.666	198.33	421.67
28.34	-1005	-734.17	-489.17	-263.33	-24.166	220	421.67
28.36	-1008.3	-731.67	-515.83	-280	0.83285	195	375
28.38	-1011.7	-692.5	-515	-266.67	-29.167	185	393.33
28.4	-1006.7	-740	-517.5	-260	-21.667	223.33	370
28.42	-1003.3	-745	-505	-263.33	-24.166	191.67	375
28.44	-993.33	-718.33	-515	-253.33	-29.167	203.33	396.67
28.46	-1010	-736.67	-485.83	-281.67	-81.667	208.33	423.33
28.48	-990	-740.83	-514.17	-293.33	-39.166	201.67	406.67
28.5	-1015	-718.33	-480	-258.33	-4.1666	200	393.33
28.52	-1005	-727.5	-507.5	-270	18.333	181.67	418.33
28.54	-976.67	-739.17	-500	-268.33	-34.167	221.67	331.67
28.56	-985	-745.83	-487.5	-271.67	-26.667	196.67	421.67
28.58	-1001.7	-725	-531.67	-280	-24.166	235	391.67
28.6	-1001.7	-748.33	-501.67	-295	-6.6672	170	393.33
28.62	-996.67	-716.67	-496.67	-255	-49.167	201.67	440
28.64	-1001.7	-720	-506.67	-251.67	-4.1666	183.33	371.67
28.66	-1003.3	-746.67	-500.83	-281.67	-46.666	195	385
28.68	-995	-735.83	-498.33	-290	-44.167	173.33	415
28.7	-993.33	-739.17	-516.67	-303.33	-29.167	198.33	381.67
28.72	-1023.3	-717.5	-505	-315	-61.666	175	390
28.74	-1001.7	-726.67	-505.83	-275	0.83285	193.33	400
28.76	-986.67	-735	-514.17	-271.67	-26.667	168.33	373.33
28.78	-1011.7	-739.17	-518.33	-276.67	-61.666	156.67	400
28.8	-971.67	-738.33	-529.17	-276.67	-39.166	165	351.67
28.82	-973.33	-747.5	-531.67	-295	-74.167	193.33	356.67
28.84	-1006.7	-725.83	-500	-266.67	-26.667	188.33	393.33
28.86	-995	-745	-522.5	-270	-4.1666	183.33	383.33
28.88	-996.67	-761.67	-507.5	-283.33	-31.666	190	453.33
28.9	-1010	-743.33	-515	-266.67	-14.167	183.33	353.33
28.92	-1013.3	-764.17	-519.17	-280	-44.167	173.33	380
28.94	-991.67	-749.17	-530	-310	-11.667	143.33	351.67
28.96	-965	-711.67	-549.17	-296.67	-24.166	173.33	396.67
28.98	-998.33	-731.67	-505.83	-295	-29.167	118.33	373.33
29	-990	-740.83	-548.33	-271.67	5.8338	133.33	398.33
29.02	-1001.7	-735	-539.17	-296.67	-29.167	145	388.33
29.04	-973.33	-750.83	-520.83	-343.33	-46.666	206.67	391.67
29.06	-1018.3	-759.17	-511.67	-275	-76.666	195	380
29.08	-991.67	-761.67	-525	-305	-34.167	166.67	385
29.1	-995	-734.17	-529.17	-293.33	18.333	178.33	355
29.12	-1006.7	-748.33	-499.17	-301.67	-44.167	161.67	418.33
29.14	-1011.7	-730.83	-500	-308.33	-41.667	195	346.67
29.16	-998.33	-758.33	-511.67	-321.67	-59.167	161.67	340
29.18	-983.33	-737.5	-514.17	-303.33	-59.167	193.33	371.67
29.2	-1010	-740.83	-522.5	-330	-59.167	146.67	376.67
29.22	-1000	-735	-510	-278.33	-91.666	130	346.67
29.24	-985	-750.83	-544.17	-261.67	-41.667	153.33	348.33
29.26	-1026.7	-741.67	-529.17	-310	-6.6672	143.33	318.33
29.28	-1018.3	-763.33	-541.67	-276.67	-39.166	160	348.33
29.3	-1001.7	-752.5	-521.67	-275	-64.167	156.67	368.33
29.32	-1008.3	-770	-505.83	-291.67	-36.667	135	361.67
29.34	-996.67	-761.67	-536.67	-300	28.334	143.33	393.33
29.36	-998.33	-768.33	-529.17	-323.33	-34.167	146.67	371.67
29.38	-990	-765	-550	-296.67	-19.167	118.33	355
29.4	-981.67	-740.83	-524.17	-298.33	-14.167	140	370
29.42	-1003.3	-735.83	-530	-310	-54.166	175	378.33
29.44	-1013.3	-770	-506.67	-320	-29.167	136.67	386.67
29.46	-998.33	-768.33	-545.83	-293.33	-36.667	200	358.33
29.48	-1000	-745	-510	-321.67	-59.167	116.67	383.33
29.5	-983.33	-732.5	-536.67	-278.33	-59.167	153.33	355
29.52	-991.67	-728.33	-545.83	-303.33	-54.166	135	375
29.54	-996.67	-753.33	-510.83	-280	-86.667	156.67	313.33
29.56	-1006.7	-757.5	-509.17	-338.33	-51.667	170	313.33
29.58	-1005	-744.17	-541.67	-316.67	-24.166	123.33	306.67
29.6	-991.67	-749.17	-531.67	-288.33	-21.667	111.67	323.33
29.62	-1015	-725	-555	-318.33	-66.667	145	340
29.64	-988.33	-764.17	-528.33	-276.67	-44.167	146.67	390
29.66	-1025	-745	-545.83	-296.67	-94.167	155	333.33
29.68	-1018.3	-755.83	-542.5	-323.33	-24.166	136.67	336.67
29.7	-1030	-745.83	-530	-323.33	-101.67	168.33	318.33
29.72	-1001.7	-766.67	-535.83	-280	-94.167	183.33	360
29.74	-1001.7	-766.67	-515	-293.33	-64.167	161.67	356.67
29.76	-1008.3	-756.67	-530	-298.33	-31.666	180	320
29.78	-1006.7	-757.5	-520.83	-343.33	-69.166	136.67	318.33
29.8	-998.33	-747.5	-528.33	-310	-79.167	150	370
29.82	-1003.3	-770.83	-530.83	-343.33	-56.667	155	328.33
29.84	-1011.7	-731.67	-543.33	-318.33	-69.166	158.33	328.33
29.86	-1000	-745.83	-518.33	-310	-76.666	121.67	333.33
29.88	-1008.3	-762.5	-554.17	-340	-39.166	146.67	343.33
29.9	-1006.7	-750	-535	-340	-51.667	125	363.33
29.92	-1018.3	-763.33	-552.5	-336.67	-41.667	135	326.67
29.94	-1006.7	-755.83	-530.83	-305	-64.167	155	376.67
29.96	-991.67	-756.67	-544.17	-313.33	-19.167	161.67	336.67
29.98	-1015	-761.67	-535	-330	-99.166	166.67	346.67
30	-1021.7	-758.33	-545.83	-311.67	-59.167	136.67	325
30.02	-993.33	-750	-550.83	-298.33	-39.166	140	313.33
30.04	-1011.7	-736.67	-540.83	-320	-26.667	125	330
30.06	-998.33	-740.83	-536.67	-331.67	-84.166	115	318.33
30.08	-998.33	-759.17	-534.17	-331.67	-114.17	181.67	346.67
30.1	-1001.7	-758.33	-542.5	-301.67	-59.167	171.67	346.67
30.12	-1020	-762.5	-540.83	-340	-71.667	155	350
30.14	-1001.7	-755	-538.33	-310	-76.666	136.67	325
30.16	-1028.3	-765.83	-566.67	-308.33	-41.667	148.33	318.33
30.18	-1016.7	-752.5	-534.17	-301.67	-64.167	158.33	321.67
30.2	-1000	-751.67	-532.5	-270	-46.666	130	315
30.22	-1006.7	-775	-557.5	-298.33	-104.17	126.67	351.67
30.24	-1013.3	-754.17	-540.83	-295	-96.667	136.67	305
30.26	-1011.7	-778.33	-540	-338.33	-76.666	101.67	341.67
30.28	-1006.7	-759.17	-519.17	-326.67	-71.667	106.67	298.33
30.3	-1003.3	-757.5	-559.17	-326.67	-34.167	105	320
30.32	-993.33	-782.5	-542.5	-320	-69.166	145	308.33
30.34	-996.67	-757.5	-549.17	-325	-61.666	110	313.33
30.36	-1006.7	-747.5	-540	-338.33	-89.167	128.33	321.67
30.38	-1010	-785	-535.83	-335	-91.666	130	301.67
30.4	-1000	-757.5	-548.33	-306.67	-81.667	121.67	321.67
30.42	-983.33	-758.33	-540.83	-310	-66.667	73.333	311.67
30.44	-1003.3	-767.5	-565.83	-320	-56.667	153.33	300
30.46	-1010	-780.83	-569.17	-336.67	-96.667	106.67	298.33
30.48	-1016.7	-772.5	-555.83	-280	-59.167	123.33	341.67
30.5	-1016.7	-750.83	-537.5	-318.33	-54.166	155	336.67
30.52	-1020	-753.33	-548.33	-311.67	-66.667	111.67	308.33
30.54	-1015	-759.17	-530.83	-326.67	-61.666	123.33	310
30.56	-988.33	-770.83	-572.5	-326.67	-24.166	121.67	315
30.58	-1025	-785.83	-552.5	-331.67	-69.166	111.67	326.67
30.6	-1025	-775	-564.17	-325	-81.667	118.33	336.67
30.62	-1008.3	-752.5	-560.83	-291.67	-61.666	91.667	303.33
30.64	-1006.7	-774.17	-543.33	-313.33	-74.167	96.667	305
30.66	-1005	-756.67	-549.17	-350	-91.666	101.67	286.67
30.68	-1020	-767.5	-550	-335	-34.167	146.67	316.67
30.7	-1003.3	-754.17	-552.5	-288.33	-59.167	113.33	325
30.72	-1011.7	-755.83	-563.33	-326.67	-74.167	115	316.67
30.74	-998.33	-777.5	-540.83	-320	-74.167	93.333	295
30.76	-1023.3	-777.5	-540	-320	-79.167	130	318.33
30.78	-1010	-777.5	-545	-308.33	-79.167	93.333	313.33
30.8	-1020	-767.5	-554.17	-293.33	-111.67	90	278.33
30.82	-1010	-743.33	-560.83	-341.67	-64.167	130	350
30.84	-1003.3	-766.67	-542.5	-305	-74.167	113.33	286.67
30.86	-976.67	-772.5	-551.67	-318.33	-41.667	100	265
30.88	-990	-768.33	-525	-315	-104.17	121.67	291.67
30.9	-1008.3	-770.83	-557.5	-320	-104.17	93.333	300
30.92	-1010	-755	-569.17	-301.67	-96.667	136.67	315
30.94	-1016.7	-753.33	-525.83	-350	-84.166	145	293.33
30.96	-1010	-765.83	-554.17	-311.67	-89.167	91.667	315
30.98	-1011.7	-749.17	-570	-303.33	-69.166	110	291.67
31	-1001.7	-773.33	-546.67	-315	-91.666	118.33	296.67
31.02	-1006.7	-768.33	-535.83	-321.67	-84.166	126.67	298.33
31.04	-990	-774.17	-568.33	-326.67	-66.667	110	308.33
31.06	-1006.7	-775.83	-546.67	-333.33	-81.667	71.667	258.33
31.08	-1021.7	-784.17	-557.5	-316.67	-61.666	123.33	286.67
31.1	-1026.7	-757.5	-550.83	-361.67	-79.167	130	256.67
31.12	-1020	-790.83	-550.83	-333.33	-109.17	115	308.33
31.14	-1018.3	-774.17	-562.5	-313.33	-76.666	111.67	305
31.16	-1001.7	-786.67	-530	-338.33	-84.166	100	266.67
31.18	-1016.7	-782.5	-555	-353.33	-89.167	121.67	281.67
31.2	-991.67	-790	-537.5	-350	-84.166	105	295
31.22	-1003.3	-782.5	-560	-298.33	-119.17	133.33	293.33
31.24	-1010	-794.17	-584.17	-353.33	-106.67	111.67	260
31.26	-1005	-785	-565	-338.33	-86.667	130	310
31.28	-1001.7	-770	-547.5	-323.33	-96.667	145	260
31.3	-1005	-774.17	-562.5	-333.33	-111.67	120	290
31.32	-1025	-780	-588.33	-305	-81.667	98.333	265
31.34	-1028.3	-775.83	-570.83	-351.67	-109.17	85	315
31.36	-1011.7	-777.5	-567.5	-290	-99.166	83.333	293.33
31.38	-1006.7	-772.5	-558.33	-336.67	-41.667	96.667	293.33
31.4	-1006.7	-775	-565	-350	-126.67	130	273.33
31.42	-1016.7	-788.33	-571.67	-348.33	-66.667	95	320
31.44	-993.33	-768.33	-556.67	-330	-84.166	105	300
31.46	-1023.3	-782.5	-574.17	-330	-109.17	96.667	300
31.48	-1010	-796.67	-572.5	-320	-91.666	83.333	315
31.5	-995	-777.5	-577.5	-338.33	-84.166	93.333	318.33
31.52	-1003.3	-798.33	-553.33	-325	-84.166	101.67	281.67
31.54	-1000	-777.5	-589.17	-338.33	-61.666	88.333	283.33
31.56	-1006.7	-788.33	-563.33	-323.33	-81.667	106.67	276.67
31.58	-1026.7	-819.17	-573.33	-315	-49.167	86.667	293.33
31.6	-1011.7	-782.5	-584.17	-326.67	-59.167	126.67	291.67
31.62	-1005	-794.17	-579.17	-311.67	-91.666	96.667	305
31.64	-1001.7	-794.17	-550	-321.67	-34.167	113.33	283.33
31.66	-1010	-789.17	-589.17	-341.67	-116.67	58.333	298.33
31.68	-1028.3	-769.17	-580	-323.33	-124.17	80	295
31.7	-1011.7	-768.33	-565	-355	-109.17	70	280
31.72	-1016.7	-780.83	-571.67	-335	-129.17	65	306.67
31.74	-1000	-799.17	-569.17	-338.33	-51.667	130	268.33
31.76	-1016.7	-772.5	-581.67	-350	-86.667	131.67	261.67
31.78	-1000	-797.5	-580	-346.67	-116.67	96.667	276.67
31.8	-1000	-796.67	-585	-353.33	-74.167	108.33	315
31.82	-1025	-785	-590.83	-326.67	-94.167	100	275
31.84	-1006.7	-786.67	-541.67	-358.33	-66.667	75	255
31.86	-1036.7	-785.83	-569.17	-326.67	-104.17	75	288.33
31.88	-1020	-796.67	-573.33	-326.67	-111.67	118.33	276.67
31.9	-1000	-766.67	-580	-338.33	-86.667	96.667	255
31.92	-1031.7	-780.83	-590.83	-348.33	-101.67	68.333	298.33
31.94	-1006.7	-788.33	-561.67	-360	-124.17	93.333	290
31.96	-1001.7	-767.5	-562.5	-370	-131.67	76.667	275
31.98	-1005	-784.17	-558.33	-338.33	-91.666	83.333	256.67
32	-1000	-777.5	-572.5	-351.67	-114.17	106.67	273.33
32.02	-1013.3	-770	-567.5	-373.33	-81.667	120	278.33
32.04	-1010	-781.67	-582.5	-361.67	-64.167	88.333	275
32.06	-1016.7	-789.17	-569.17	-366.67	-111.67	113.33	265
32.08	-995	-784.17	-581.67	-325	-114.17	80	270
32.1	-1016.7	-785	-564.17	-365	-94.167	86.667	253.33
32.12	-1005	-782.5	-573.33	-351.67	-56.667	86.667	255
32.14	-1005	-788.33	-589.17	-340	-76.666	105	268.33
32.16	-1015	-771.67	-561.67	-366.67	-139.17	91.667	280
32.18	-1006.7	-795	-568.33	-306.67	-99.166	76.667	258.33
32.2	-1013.3	-780.83	-584.17	-340	-101.67	85	268.33
32.22	-1010	-795	-559.17	-350	-79.167	78.333	275
32.24	-1045	-780	-595	-363.33	-106.67	123.33	250
32.26	-1005	-805.83	-583.33	-330	-136.67	95	265
32.28	-1001.7	-815.83	-565	-338.33	-116.67	81.667	236.67
32.3	-1000	-804.17	-580.83	-315	-136.67	90	248.33
32.32	-986.67	-782.5	-573.33	-355	-121.67	115	273.33
32.34	-1003.3	-795	-584.17	-355	-111.67	61.667	276.67
32.36	-1020	-787.5	-576.67	-328.33	-99.166	86.667	293.33
32.38	-1020	-816.67	-548.33	-365	-86.667	73.333	258.33
32.4	-1005	-785.83	-585	-318.33	-104.17	106.67	290
32.42	-1026.7	-813.33	-554.17	-346.67	-104.17	111.67	256.67
32.44	-1011.7	-787.5	-574.17	-363.33	-89.167	88.333	271.67
32.46	-998.33	-781.67	-573.33	-373.33	-106.67	81.667	240
32.48	-1023.3	-792.5	-583.33	-338.33	-104.17	83.333	285
32.5	-995	-811.67	-558.33	-366.67	-84.166	75	261.67
32.52	-1006.7	-804.17	-563.33	-371.67	-116.67	90	240
32.54	-1013.3	-802.5	-595.83	-368.33	-76.666	101.67	265
32.56	-998.33	-792.5	-569.17	-361.67	-104.17	113.33	260
32.58	-1016.7	-790	-560	-350	-94.167	108.33	281.67
32.6	-1033.3	-799.17	-585.83	-351.67	-151.67	73.333	280
32.62	-1000	-805	-585	-350	-101.67	75	261.67
32.64	-1005	-800	-591.67	-340	-114.17	101.67	268.33
32.66	-1011.7	-787.5	-591.67	-388.33	-104.17	78.333	253.33
32.68	-996.67	-791.67	-570	-355	-119.17	58.333	265
32.7	-1038.3	-780.83	-583.33	-358.33	-101.67	73.333	273.33
32.72	-1001.7	-804.17	-579.17	-366.67	-111.67	80	240
32.74	-1018.3	-783.33	-570	-350	-126.67	46.667	266.67
32.76	-1033.3	-795.83	-569.17	-371.67	-121.67	66.667	293.33
32.78	-1015	-780.83	-580.83	-360	-111.67	45	251.67
32.8	-1015	-810	-570.83	-366.67	-111.67	96.667	265
32.82	-1016.7	-795	-587.5	-353.33	-101.67	76.667	258.33
32.84	-1025	-784.17	-579.17	-368.33	-124.17	71.667	243.33
32.86	-1008.3	-784.17	-574.17	-341.67	-104.17	83.333	243.33
32.88	-1016.7	-805.83	-594.17	-375	-139.17	76.667	256.67
32.9	-1028.3	-801.67	-590	-345	-131.67	115	236.67
32.92	-1021.7	-812.5	-586.67	-361.67	-91.666	65	255
32.94	-1020	-803.33	-589.17	-351.67	-89.167	93.333	270
32.96	-1028.3	-801.67	-577.5	-380	-121.67	90	265
32.98	-1011.7	-810.83	-590	-348.33	-109.17	78.333	268.33
33	-1008.3	-817.5	-594.17	-355	-86.667	51.667	260
33.02	-1020	-799.17	-581.67	-365	-114.17	80	231.67
33.04	-1021.7	-791.67	-589.17	-340	-134.17	65	253.33
33.06	-1033.3	-797.5	-605.83	-340	-139.17	75	258.33
33.08	-1035	-804.17	-567.5	-360	-114.17	70	248.33
33.1	-1021.7	-814.17	-590	-383.33	-74.167	65	250
33.12	-1038.3	-815.83	-585.83	-370	-129.17	105	246.67
33.14	-1021.7	-804.17	-588.33	-365	-119.17	106.67	253.33
33.16	-1031.7	-808.33	-584.17	-385	-116.67	86.667	306.67
33.18	-1010	-818.33	-589.17	-370	-126.67	66.667	256.67
33.2	-1028.3	-804.17	-595.83	-370	-91.666	46.667	243.33
33.22	-1026.7	-779.17	-597.5	-340	-76.666	80	235
33.24	-1023.3	-810	-592.5	-396.67	-126.67	90	251.67
33.26	-1038.3	-814.17	-595.83	-346.67	-116.67	81.667	251.67
33.28	-1013.3	-810.83	-556.67	-353.33	-61.666	55	271.67
33.3	-1003.3	-797.5	-586.67	-363.33	-124.17	83.333	278.33
33.32	-1031.7	-809.17	-581.67	-328.33	-99.166	65	261.67
33.34	-1026.7	-816.67	-580	-378.33	-101.67	83.333	255
33.36	-1035	-806.67	-605	-348.33	-134.17	53.333	253.33
33.38	-1026.7	-803.33	-570	-370	-129.17	80	290
33.4	-1045	-801.67	-597.5	-336.67	-129.17	56.667	238.33
33.42	-1026.7	-799.17	-584.17	-381.67	-131.67	68.333	268.33
33.44	-1056.7	-793.33	-605	-353.33	-81.667	76.667	253.33
33.46	-1021.7	-802.5	-600	-363.33	-94.167	81.667	250
33.48	-1021.7	-810.83	-595	-376.67	-126.67	73.333	265
33.5	-1010	-795.83	-588.33	-333.33	-136.67	66.667	243.33
33.52	-1028.3	-797.5	-599.17	-360	-146.67	43.333	248.33
33.54	-1021.7	-805	-585	-373.33	-94.167	53.333	238.33
33.56	-1046.7	-805.83	-597.5	-340	-91.666	68.333	250
33.58	-1031.7	-808.33	-589.17	-363.33	-121.67	66.667	281.67
33.6	-1028.3	-808.33	-589.17	-350	-131.67	93.333	266.67
33.62	-1021.7	-822.5	-583.33	-370	-134.17	61.667	221.67
33.64	-1035	-821.67	-595	-366.67	-134.17	73.333	258.33
33.66	-1008.3	-822.5	-592.5	-376.67	-149.17	68.333	288.33
33.68	-1023.3	-803.33	-585.83	-365	-149.17	65	236.67
33.7	-1018.3	-820.83	-576.67	-368.33	-119.17	71.667	253.33
33.72	-1033.3	-800	-610	-363.33	-129.17	66.667	238.33
33.74	-1020	-812.5	-592.5	-370	-121.67	95	221.67
33.76	-1036.7	-815.83	-610.83	-368.33	-144.17	83.333	223.33
33.78	-1003.3	-777.5	-616.67	-378.33	-104.17	76.667	235
33.8	-1021.7	-810	-602.5	-375	-119.17	60	233.33
33.82	-1018.3	-816.67	-587.5	-371.67	-89.167	73.333	251.67
33.84	-1030	-808.33	-586.67	-331.67	-104.17	73.333	248.33
33.86	-1031.7	-798.33	-596.67	-356.67	-114.17	136.67	255
33.88	-1026.7	-820	-582.5	-381.67	-136.67	58.333	263.33
33.9	-1031.7	-822.5	-595.83	-368.33	-141.67	73.333	241.67
33.92	-1033.3	-799.17	-572.5	-373.33	-124.17	83.333	248.33
33.94	-1023.3	-805.83	-610	-358.33	-114.17	81.667	270
33.96	-1028.3	-821.67	-595.83	-365	-129.17	78.333	251.67
33.98	-1021.7	-818.33	-596.67	-346.67	-104.17	95	263.33
34	-1033.3	-795	-593.33	-350	-99.166	53.333	283.33
34.02	-1033.3	-807.5	-579.17	-366.67	-134.17	68.333	225
34.04	-1015	-806.67	-581.67	-346.67	-116.67	61.667	253.33
34.06	-1020	-815.83	-594.17	-360	-129.17	61.667	271.67
34.08	-1043.3	-805.83	-599.17	-391.67	-159.17	65	245
34.1	-1038.3	-817.5	-567.5	-383.33	-144.17	71.667	243.33
34.12	-1023.3	-823.33	-611.67	-373.33	-111.67	41.667	263.33
34.14	-1036.7	-813.33	-591.67	-378.33	-126.67	86.667	243.33
34.16	-1026.7	-812.5	-602.5	-395	-124.17	46.667	253.33
34.18	-1018.3	-814.17	-607.5	-390	-141.67	48.333	260
34.2	-1008.3	-802.5	-587.5	-388.33	-136.67	71.667	241.67
34.22	-1018.3	-836.67	-605	-378.33	-131.67	43.333	240
34.24	-1023.3	-802.5	-605.83	-371.67	-106.67	60	236.67
34.26	-1048.3	-819.17	-591.67	-336.67	-144.17	78.333	230
34.28	-1043.3	-815	-600	-371.67	-161.67	45	228.33
34.3	-1030	-805	-580.83	-391.67	-119.17	36.667	233.33
34.32	-1026.7	-818.33	-616.67	-388.33	-114.17	58.333	238.33
34.34	-1025	-809.17	-604.17	-350	-146.67	85	236.67
34.36	-1038.3	-805	-613.33	-360	-139.17	50	218.33
34.38	-1025	-807.5	-606.67	-375	-139.17	66.667	228.33
34.4	-1018.3	-817.5	-615.83	-358.33	-119.17	65	220
34.42	-1051.7	-812.5	-578.33	-370	-109.17	71.667	235
34.44	-1043.3	-799.17	-617.5	-371.67	-129.17	58.333	241.67
34.46	-1035	-825.83	-598.33	-381.67	-126.67	58.333	260
34.48	-1023.3	-810	-604.17	-370	-141.67	50	236.67
34.5	-1018.3	-811.67	-600.83	-366.67	-141.67	53.333	230
34.52	-1040	-843.33	-607.5	-373.33	-141.67	53.333	250
34.54	-1041.7	-818.33	-637.5	-336.67	-116.67	66.667	238.33
34.56	-1048.3	-817.5	-593.33	-361.67	-146.67	53.333	233.33
34.58	-1021.7	-815	-612.5	-358.33	-149.17	25	255
34.6	-1030	-805	-590	-370	-129.17	70	241.67
34.62	-1031.7	-824.17	-603.33	-350	-134.17	90	230
34.64	-1021.7	-820	-598.33	-370	-131.67	66.667	220
34.66	-1036.7	-820.83	-617.5	-355	-99.166	55	231.67
34.68	-1023.3	-810	-615	-365	-129.17	55	218.33
34.7	-1021.7	-811.67	-609.17	-376.67	-116.67	35	241.67
34.72	-1036.7	-821.67	-599.17	-375	-164.17	70	246.67
34.74	-1043.3	-810.83	-597.5	-336.67	-109.17	45	233.33
34.76	-1036.7	-810.83	-605.83	-365	-149.17	33.333	238.33
34.78	-1040	-797.5	-596.67	-366.67	-131.67	28.333	256.67
34.8	-1031.7	-812.5	-606.67	-360	-114.17	61.667	225
34.82	-1046.7	-784.17	-580	-370	-126.67	41.667	245
34.84	-1055	-821.67	-594.17	-403.33	-154.17	66.667	260
34.86	-1035	-821.67	-620.83	-390	-164.17	45	208.33
34.88	-1046.7	-800.83	-604.17	-368.33	-139.17	33.333	241.67
34.9	-1036.7	-814.17	-597.5	-410	-129.17	60	240
34.92	-1033.3	-812.5	-602.5	-408.33	-124.17	56.667	221.67
34.94	-1056.7	-813.33	-609.17	-376.67	-109.17	31.667	238.33
34.96	-1053.3	-810	-602.5	-390	-151.67	68.333	208.33
34.98	-1043.3	-820	-593.33	-356.67	-131.67	80	213.33
35	-1035	-813.33	-611.67	-380	-169.17	53.333	203.33
35.02	-1038.3	-802.5	-606.67	-390	-126.67	55	238.33
35.04	-1025	-819.17	-613.33	-380	-126.67	43.333	236.67
35.06	-1028.3	-820	-614.17	-370	-129.17	56.667	241.67
35.08	-1045	-817.5	-620.83	-388.33	-164.17	36.667	248.33
35.1	-1031.7	-810	-598.33	-380	-131.67	48.333	235
35.12	-1018.3	-821.67	-608.33	-380	-119.17	43.333	216.67
35.14	-1028.3	-825.83	-600	-345	-144.17	68.333	216.67
35.16	-1058.3	-830	-610	-391.67	-134.17	30	236.67
35.18	-1033.3	-811.67	-611.67	-383.33	-139.17	66.667	235
35.2	-1061.7	-815.83	-621.67	-366.67	-106.67	60	226.67
35.22	-1016.7	-833.33	-620	-375	-156.67	48.333	223.33
35.24	-1048.3	-816.67	-617.5	-381.67	-146.67	55	218.33
35.26	-1041.7	-814.17	-590.83	-390	-134.17	41.667	221.67
35.28	-1038.3	-830.83	-612.5	-366.67	-159.17	50	248.33
35.3	-1046.7	-825.83	-617.5	-373.33	-99.166	48.333	216.67
35.32	-1046.7	-814.17	-614.17	-395	-136.67	26.667	238.33
35.34	-1018.3	-816.67	-615	-386.67	-164.17	56.667	243.33
35.36	-1038.3	-810.83	-629.17	-375	-116.67	58.333	235
35.38	-1021.7	-820	-601.67	-378.33	-161.67	51.667	245
35.4	-1046.7	-827.5	-606.67	-371.67	-161.67	50	243.33
35.42	-1056.7	-827.5	-590	-376.67	-161.67	43.333	228.33
35.44	-1033.3	-793.33	-605.83	-373.33	-151.67	70	223.33
35.46	-1025	-814.17	-610.83	-376.67	-141.67	40	221.67
35.48	-1035	-806.67	-608.33	-386.67	-134.17	60	241.67
35.5	-1045	-834.17	-600.83	-380	-134.17	61.667	225
35.52	-1053.3	-822.5	-620.83	-375	-186.67	80	216.67
35.54	-1041.7	-825	-611.67	-393.33	-151.67	41.667	215
35.56	-1041.7	-825.83	-625	-373.33	-126.67	28.333	236.67
35.58	-1040	-821.67	-628.33	-346.67	-144.17	76.667	221.67
35.6	-1021.7	-818.33	-631.67	-351.67	-154.17	76.667	218.33
35.62	-1031.7	-824.17	-619.17	-385	-149.17	35	223.33
35.64	-1041.7	-825	-615.83	-375	-136.67	58.333	225
35.66	-1038.3	-837.5	-618.33	-376.67	-151.67	38.333	221.67
35.68	-1050	-809.17	-618.33	-368.33	-149.17	43.333	220
35.7	-1051.7	-820.83	-609.17	-391.67	-164.17	50	240
35.72	-1036.7	-844.17	-610	-363.33	-161.67	55	228.33
35.74	-1021.7	-819.17	-616.67	-391.67	-129.17	73.333	248.33
35.76	-1036.7	-817.5	-619.17	-396.67	-159.17	45	238.33
35.78	-1048.3	-835	-623.33	-388.33	-136.67	33.333	216.67
35.8	-1035	-821.67	-624.17	-366.67	-166.67	43.333	251.67
35.82	-1040	-811.67	-626.67	-383.33	-149.17	36.667	241.67
35.84	-1046.7	-845.83	-615.83	-365	-154.17	33.333	220
35.86	-1021.7	-812.5	-627.5	-365	-171.67	55	231.67
35.88	-1046.7	-813.33	-591.67	-383.33	-151.67	60	210
35.9	-1023.3	-835	-603.33	-375	-124.17	75	216.67
35.92	-1036.7	-822.5	-616.67	-380	-149.17	30	206.67
35.94	-1048.3	-822.5	-617.5	-405	-154.17	51.667	223.33
35.96	-1053.3	-825.83	-617.5	-393.33	-131.67	45	203.33
35.98	-1041.7	-836.67	-600.83	-391.67	-111.67	20	238.33
36	-1038.3	-831.67	-625.83	-388.33	-161.67	50	260
36.02	-1031.7	-821.67	-633.33	-385	-164.17	40	220
36.04	-1053.3	-803.33	-637.5	-400	-161.67	61.667	226.67
36.06	-1053.3	-816.67	-619.17	-371.67	-156.67	55	233.33
36.08	-1033.3	-826.67	-630.83	-393.33	-141.67	41.667	208.33
36.1	-1028.3	-819.17	-613.33	-391.67	-164.17	41.667	213.33
36.12	-1040	-830	-603.33	-363.33	-161.67	23.333	200
36.14	-1043.3	-829.17	-614.17	-383.33	-124.17	60	240
36.16	-1025	-815.83	-626.67	-395	-154.17	48.333	201.67
36.18	-1050	-830.83	-606.67	-373.33	-169.17	40	208.33
36.2	-1038.3	-829.17	-612.5	-385	-144.17	28.333	220
36.22	-1041.7	-832.5	-615.83	-408.33	-121.67	38.333	225
36.24	-1050	-843.33	-622.5	-388.33	-154.17	40	258.33
36.26	-1048.3	-815.83	-631.67	-361.67	-144.17	20	241.67
36.28	-1053.3	-822.5	-614.17	-411.67	-119.17	26.667	218.33
36.3	-1035	-824.17	-626.67	-370	-121.67	8.3333	198.33
36.32	-1056.7	-830	-641.67	-381.67	-149.17	35	220
36.34	-1060	-832.5	-634.17	-366.67	-121.67	55	233.33
36.36	-1048.3	-810.83	-612.5	-375	-164.17	15	226.67
36.38	-1045	-825	-615.83	-370	-169.17	31.667	233.33
36.4	-1048.3	-828.33	-621.67	-395	-136.67	53.333	210
36.42	-1046.7	-830.83	-617.5	-398.33	-139.17	41.667	238.33
36.44	-1040	-830	-611.67	-380	-171.67	66.667	203.33
36.46	-1040	-819.17	-622.5	-403.33	-159.17	28.333	223.33
36.48	-1056.7	-827.5	-634.17	-420	-134.17	35	241.67
36.5	-1055	-841.67	-616.67	-391.67	-159.17	46.667	213.33
36.52	-1041.7	-834.17	-630.83	-381.67	-179.17	56.667	230
36.54	-1053.3	-825.83	-617.5	-371.67	-156.67	41.667	210
36.56	-1038.3	-818.33	-643.33	-396.67	-121.67	26.667	218.33
36.58	-1028.3	-820.83	-628.33	-383.33	-121.67	56.667	220
36.6	-1038.3	-832.5	-611.67	-400	-139.17	45	226.67
36.62	-1040	-816.67	-623.33	-390	-174.17	43.333	216.67
36.64	-1036.7	-825.83	-631.67	-376.67	-141.67	45	220
36.66	-1041.7	-829.17	-610	-400	-149.17	31.667	220
36.68	-1046.7	-829.17	-640.83	-363.33	-171.67	33.333	205
36.7	-1053.3	-813.33	-615.83	-370	-154.17	60	213.33
36.72	-1045	-842.5	-623.33	-360	-171.67	8.3333	216.67
36.74	-1056.7	-825.83	-619.17	-418.33	-149.17	46.667	210
36.76	-1061.7	-823.33	-616.67	-373.33	-169.17	18.333	240
36.78	-1035	-828.33	-631.67	-375	-164.17	23.333	226.67
36.8	-1033.3	-821.67	-627.5	-411.67	-141.67	31.667	241.67
36.82	-1040	-826.67	-617.5	-398.33	-164.17	50	246.67
36.84	-1051.7	-838.33	-648.33	-381.67	-164.17	33.333	226.67
36.86	-1050	-812.5	-625	-383.33	-171.67	40	233.33
36.88	-1050	-820.83	-610	-373.33	-139.17	40	225
36.9	-1036.7	-827.5	-622.5	-420	-161.67	66.667	221.67
36.92	-1051.7	-839.17	-615.83	-383.33	-176.67	28.333	196.67
36.94	-1055	-839.17	-610.83	-391.67	-169.17	58.333	205
36.96	-1048.3	-817.5	-625.83	-406.67	-149.17	38.333	213.33
36.98	-1028.3	-830.83	-619.17	-388.33	-154.17	46.667	186.67
37	-1040	-835	-635	-396.67	-164.17	31.667	210
37.02	-1038.3	-840	-621.67	-375	-181.67	28.333	228.33
37.04	-1060	-830.83	-634.17	-405	-196.67	30	225
37.06	-1031.7	-820.83	-622.5	-413.33	-144.17	36.667	251.67
37.08	-1033.3	-823.33	-632.5	-390	-164.17	53.333	220
37.1	-1033.3	-835	-620.83	-395	-146.67	73.333	200
37.12	-1061.7	-830	-635.83	-378.33	-176.67	33.333	218.33
37.14	-1053.3	-845.83	-621.67	-413.33	-184.17	41.667	233.33
37.16	-1043.3	-848.33	-608.33	-398.33	-169.17	21.667	228.33
37.18	-1045	-847.5	-630.83	-383.33	-136.67	28.333	226.67
37.2	-1028.3	-824.17	-608.33	-388.33	-159.17	51.667	211.67
37.22	-1038.3	-825	-625	-413.33	-166.67	55	230
37.24	-1051.7	-820.83	-615.83	-408.33	-176.67	45	223.33
37.26	-1051.7	-825.83	-625.83	-376.67	-124.17	18.333	200
37.28	-1066.7	-830.83	-624.17	-373.33	-149.17	33.333	233.33
37.3	-1060	-854.17	-622.5	-413.33	-144.17	33.333	231.67
37.32	-1045	-836.67	-630.83	-406.67	-139.17	25	221.67
37.34	-1035	-825.83	-634.17	-388.33	-171.67	35	215
37.36	-1050	-830.83	-630	-378.33	-189.17	43.333	241.67
37.38	-1053.3	-831.67	-615	-390	-171.67	35	206.67
37.4	-1048.3	-844.17	-619.17	-420	-154.17	65	221.67
37.42	-1043.3	-846.67	-625.83	-391.67	-156.67	40	233.33
37.44	-1045	-809.17	-639.17	-398.33	-144.17	36.667	223.33
37.46	-1048.3	-838.33	-611.67	-398.33	-166.67	48.333	201.67
37.48	-1021.7	-819.17	-621.67	-400	-169.17	21.667	221.67
37.5	-1033.3	-834.17	-640	-415	-159.17	46.667	213.33
37.52	-1061.7	-838.33	-620.83	-411.67	-159.17	21.667	216.67
37.54	-1046.7	-841.67	-634.17	-383.33	-154.17	51.667	231.67
37.56	-1043.3	-841.67	-616.67	-423.33	-171.67	33.333	213.33
37.58	-1065	-838.33	-630	-373.33	-154.17	36.667	221.67
37.6	-1045	-826.67	-626.67	-370	-156.67	41.667	218.33
37.62	-1066.7	-838.33	-623.33	-400	-171.67	38.333	215
37.64	-1060	-841.67	-658.33	-411.67	-146.67	21.667	231.67
37.66	-1050	-833.33	-647.5	-418.33	-151.67	35	205
37.68	-1051.7	-820.83	-640	-388.33	-146.67	41.667	233.33
37.7	-1055	-845	-628.33	-385	-186.67	51.667	213.33
37.72	-1040	-850.83	-633.33	-411.67	-169.17	33.333	211.67
37.74	-1056.7	-817.5	-635	-396.67	-186.67	16.667	200
37.76	-1036.7	-836.67	-641.67	-406.67	-134.17	40	203.33
37.78	-1046.7	-838.33	-646.67	-420	-196.67	43.333	228.33
37.8	-1055	-821.67	-621.67	-413.33	-184.17	65	201.67
37.82	-1065	-838.33	-650	-391.67	-171.67	46.667	215
37.84	-1051.7	-843.33	-635	-398.33	-179.17	36.667	233.33
37.86	-1055	-845.83	-616.67	-365	-154.17	28.333	230
37.88	-1053.3	-853.33	-634.17	-411.67	-156.67	28.333	211.67
37.9	-1060	-839.17	-622.5	-401.67	-174.17	38.333	221.67
37.92	-1065	-842.5	-636.67	-413.33	-166.67	48.333	221.67
37.94	-1056.7	-830	-625	-413.33	-159.17	38.333	188.33
37.96	-1055	-853.33	-639.17	-406.67	-174.17	30	223.33
37.98	-1045	-839.17	-635.83	-395	-181.67	55	213.33
38	-1066.7	-836.67	-620.83	-388.33	-169.17	33.333	213.33
38.02	-1045	-850	-622.5	-390	-189.17	33.333	218.33
38.04	-1071.7	-833.33	-638.33	-418.33	-164.17	36.667	225
38.06	-1046.7	-837.5	-633.33	-405	-164.17	46.667	193.33
38.08	-1048.3	-840	-630	-400	-131.67	65	248.33
38.1	-1045	-838.33	-626.67	-403.33	-136.67	45	225
38.12	-1043.3	-845	-615	-400	-174.17	66.667	213.33
38.14	-1045	-833.33	-650	-406.67	-176.67	35	226.67
38.16	-1055	-814.17	-626.67	-403.33	-179.17	41.667	215
38.18	-1038.3	-825.83	-620	-405	-169.17	43.333	178.33
38.2	-1050	-835	-633.33	-376.67	-169.17	38.333	210
38.22	-1053.3	-831.67	-643.33	-406.67	-131.67	53.333	188.33
38.24	-1035	-835	-638.33	-398.33	-144.17	58.333	200
38.26	-1051.7	-842.5	-631.67	-401.67	-181.67	21.667	245
38.28	-1058.3	-850.83	-627.5	-430	-179.17	53.333	221.67
38.3	-1048.3	-864.17	-631.67	-400	-156.67	26.667	210
38.32	-1046.7	-845.83	-631.67	-383.33	-129.17	36.667	225
38.34	-1026.7	-844.17	-645	-411.67	-139.17	26.667	213.33
38.36	-1061.7	-831.67	-646.67	-408.33	-166.67	40	226.67
38.38	-1045	-850.83	-658.33	-403.33	-146.67	41.667	213.33
38.4	-1056.7	-848.33	-649.17	-405	-149.17	21.667	221.67
38.42	-1038.3	-825	-650	-403.33	-139.17	53.333	196.67
38.44	-1053.3	-838.33	-628.33	-400	-174.17	40	223.33
38.46	-1056.7	-849.17	-635	-410	-156.67	45	205
38.48	-1050	-833.33	-631.67	-390	-164.17	28.333	231.67
38.5	-1046.7	-838.33	-655	-413.33	-176.67	46.667	225
38.52	-1053.3	-838.33	-627.5	-401.67	-179.17	31.667	225
38.54	-1053.3	-824.17	-647.5	-410	-151.67	28.333	215
38.56	-1048.3	-840	-625	-393.33	-151.67	35	230
38.58	-1050	-828.33	-645	-433.33	-174.17	28.333	220
38.6	-1058.3	-834.17	-626.67	-403.33	-181.67	60	191.67
38.62	-1056.7	-843.33	-634.17	-406.67	-169.17	46.667	208.33
38.64	-1041.7	-828.33	-625.83	-395	-184.17	56.667	221.67
38.66	-1050	-839.17	-656.67	-380	-161.67	41.667	191.67
38.68	-1053.3	-834.17	-661.67	-406.67	-171.67	33.333	213.33
38.7	-1056.7	-840	-619.17	-393.33	-151.67	40	220
38.72	-1053.3	-835.83	-635.83	-398.33	-189.17	50	211.67
38.74	-1055	-838.33	-634.17	-418.33	-179.17	33.333	236.67
38.76	-1060	-824.17	-639.17	-433.33	-194.17	35	205
38.78	-1048.3	-830.83	-606.67	-403.33	-156.67	41.667	196.67
38.8	-1036.7	-850.83	-640.83	-405	-159.17	45	200
38.82	-1053.3	-841.67	-622.5	-390	-139.17	71.667	225
38.84	-1061.7	-817.5	-603.33	-398.33	-174.17	35	198.33
38.86	-1056.7	-830.83	-640	-410	-114.17	55	201.67
38.88	-1051.7	-823.33	-622.5	-425	-169.17	31.667	226.67
38.9	-1040	-829.17	-638.33	-401.67	-166.67	31.667	221.67
38.92	-1051.7	-847.5	-628.33	-408.33	-161.67	61.667	223.33
38.94	-1068.3	-845.83	-643.33	-383.33	-146.67	33.333	215
38.96	-1061.7	-840	-626.67	-415	-151.67	36.667	198.33
38.98	-1048.3	-848.33	-626.67	-405	-174.17	51.667	221.67
39	-1048.3	-849.17	-637.5	-406.67	-156.67	51.667	210
39.02	-1055	-869.17	-645	-413.33	-171.67	31.667	195
39.04	-1068.3	-837.5	-630.83	-415	-186.67	41.667	220
39.06	-1058.3	-839.17	-644.17	-413.33	-179.17	63.333	211.67
39.08	-1056.7	-840.83	-645.83	-410	-189.17	18.333	225
39.1	-1045	-848.33	-648.33	-401.67	-146.67	40	221.67
39.12	-1050	-835	-634.17	-408.33	-194.17	26.667	218.33
39.14	-1041.7	-843.33	-640	-373.33	-154.17	60	191.67
39.16	-1045	-823.33	-627.5	-401.67	-151.67	50	203.33
39.18	-1055	-837.5	-636.67	-421.67	-184.17	43.333	193.33
39.2	-1060	-848.33	-637.5	-371.67	-179.17	38.333	226.67
39.22	-1033.3	-836.67	-637.5	-400	-156.67	26.667	218.33
39.24	-1055	-845.83	-640	-416.67	-124.17	41.667	200
39.26	-1065	-836.67	-651.67	-408.33	-186.67	31.667	208.33
39.28	-1053.3	-843.33	-649.17	-413.33	-151.67	40	233.33
39.3	-1041.7	-836.67	-623.33	-428.33	-169.17	43.333	215
39.32	-1043.3	-837.5	-637.5	-383.33	-169.17	11.667	215
39.34	-1058.3	-857.5	-603.33	-386.67	-154.17	36.667	218.33
39.36	-1056.7	-843.33	-655	-421.67	-126.67	28.333	250
39.38	-1053.3	-849.17	-632.5	-413.33	-191.67	41.667	235
39.4	-1060	-847.5	-630	-416.67	-159.17	35	195
39.42	-1060	-835.83	-648.33	-390	-149.17	60	213.33
39.44	-1050	-855.83	-645.83	-435	-129.17	48.333	198.33
39.46	-1068.3	-834.17	-638.33	-411.67	-179.17	41.667	201.67
39.48	-1051.7	-853.33	-640.83	-418.33	-161.67	28.333	233.33
39.5	-1053.3	-831.67	-636.67	-403.33	-189.17	33.333	218.33
39.52	-1065	-845.83	-637.5	-383.33	-181.67	71.667	230
39.54	-1058.3	-859.17	-645	-403.33	-161.67	40	216.67
39.56	-1061.7	-830.83	-640	-415	-186.67	26.667	201.67
39.58	-1050	-841.67	-635	-410	-149.17	33.333	218.33
39.6	-1056.7	-823.33	-641.67	-423.33	-154.17	33.333	220
39.62	-1058.3	-830.83	-624.17	-411.67	-161.67	31.667	223.33
39.64	-1051.7	-835.83	-649.17	-393.33	-124.17	38.333	241.67
39.66	-1035	-858.33	-655.83	-421.67	-164.17	46.667	215
39.68	-1056.7	-835.83	-647.5	-381.67	-186.67	26.667	215
39.7	-1055	-841.67	-637.5	-386.67	-179.17	18.333	206.67
39.72	-1051.7	-851.67	-640	-418.33	-171.67	40	218.33
39.74	-1051.7	-846.67	-652.5	-385	-146.67	53.333	213.33
39.76	-1055	-854.17	-623.33	-408.33	-169.17	56.667	213.33
39.78	-1065	-835	-633.33	-405	-171.67	66.667	208.33
39.8	-1045	-842.5	-637.5	-398.33	-144.17	13.333	215
39.82	-1056.7	-845	-639.17	-416.67	-169.17	26.667	215
39.84	-1055	-848.33	-645	-396.67	-166.67	50	238.33
39.86	-1045	-841.67	-650.83	-413.33	-171.67	21.667	228.33
39.88	-1051.7	-845.83	-657.5	-420	-174.17	20	241.67
39.9	-1043.3	-849.17	-652.5	-385	-176.67	46.667	226.67
39.92	-1050	-859.17	-630	-406.67	-156.67	35	233.33
39.94	-1060	-846.67	-638.33	-423.33	-161.67	45	215
39.96	-1071.7	-855	-633.33	-406.67	-166.67	41.667	226.67
39.98	-1051.7	-841.67	-630.83	-396.67	-159.17	51.667	215
40	-1058.3	-858.33	-642.5	-395	-184.17	60	226.67
40.02	-1025	-830	-637.5	-420	-156.67	48.333	220
40.04	-1038.3	-840.83	-631.67	-395	-166.67	36.667	205
40.06	-1068.3	-840.83	-630	-400	-204.17	33.333	223.33
40.08	-1046.7	-851.67	-650.83	-405	-159.17	20	226.67
40.1	-1058.3	-832.5	-650	-403.33	-126.67	40	200
40.12	-1058.3	-835.83	-633.33	-406.67	-181.67	31.667	225
40.14	-1060	-844.17	-657.5	-410	-131.67	56.667	213.33
40.16	-1046.7	-839.17	-626.67	-393.33	-151.67	48.333	205
40.18	-1066.7	-836.67	-652.5	-388.33	-159.17	33.333	216.67
40.2	-1063.3	-850.83	-645.83	-416.67	-179.17	33.333	230
40.22	-1055	-845.83	-643.33	-415	-171.67	36.667	198.33
40.24	-1041.7	-841.67	-637.5	-395	-151.67	55	228.33
40.26	-1048.3	-830	-644.17	-390	-156.67	31.667	188.33
40.28	-1053.3	-840	-639.17	-410	-164.17	40	205
40.3	-1050	-839.17	-640.83	-428.33	-179.17	21.667	220
40.32	-1061.7	-852.5	-645	-423.33	-189.17	55	216.67
40.34	-1065	-851.67	-640.83	-391.67	-141.67	60	225
40.36	-1061.7	-849.17	-644.17	-390	-169.17	30	228.33
40.38	-1048.3	-846.67	-640.83	-410	-134.17	38.333	233.33
40.4	-1065	-844.17	-637.5	-401.67	-164.17	53.333	215
40.42	-1045	-836.67	-641.67	-421.67	-151.67	38.333	200
40.44	-1056.7	-848.33	-632.5	-425	-151.67	30	213.33
40.46	-1070	-851.67	-642.5	-411.67	-136.67	38.333	233.33
40.48	-1048.3	-839.17	-640.83	-406.67	-149.17	15	208.33
40.5	-1055	-835	-649.17	-415	-164.17	63.333	231.67
40.52	-1060	-852.5	-637.5	-386.67	-156.67	66.667	215
40.54	-1050	-828.33	-647.5	-386.67	-166.67	48.333	206.67
40.56	-1065	-832.5	-638.33	-411.67	-154.17	53.333	200
40.58	-1048.3	-846.67	-650	-405	-156.67	55	218.33
40.6	-1046.7	-844.17	-630	-406.67	-151.67	18.333	230
40.62	-1043.3	-845	-632.5	-436.67	-186.67	31.667	245
40.64	-1038.3	-858.33	-646.67	-415	-179.17	51.667	226.67
40.66	-1053.3	-840	-641.67	-433.33	-144.17	33.333	230
40.68	-1050	-845	-651.67	-395	-174.17	26.667	205
40.7	-1060	-837.5	-618.33	-398.33	-176.67	61.667	205
40.72	-1051.7	-847.5	-660	-413.33	-196.67	41.667	233.33
40.74	-1051.7	-827.5	-651.67	-413.33	-156.67	76.667	223.33
40.76	-1053.3	-845	-630	-401.67	-151.67	31.667	200
40.78	-1041.7	-837.5	-641.67	-406.67	-176.67	70	228.33
40.8	-1045	-853.33	-643.33	-400	-171.67	56.667	228.33
40.82	-1038.3	-841.67	-635	-398.33	-164.17	63.333	201.67
40.84	-1066.7	-850.83	-631.67	-415	-149.17	65	225
40.86	-1063.3	-845	-650.83	-426.67	-169.17	33.333	216.67
40.88	-1035	-847.5	-643.33	-421.67	-156.67	46.667	216.67
40.9	-1058.3	-843.33	-645	-423.33	-154.17	25	228.33
40.92	-1066.7	-840.83	-636.67	-410	-181.67	70	220
40.94	-1036.7	-834.17	-626.67	-413.33	-166.67	40	200
40.96	-1048.3	-833.33	-627.5	-415	-119.17	51.667	198.33
40.98	-1060	-841.67	-625	-400	-169.17	26.667	246.67
41	-1041.7	-860	-642.5	-405	-174.17	60	211.67
41.02	-1041.7	-854.17	-646.67	-403.33	-171.67	43.333	201.67
41.04	-1058.3	-843.33	-634.17	-406.67	-164.17	65	241.67
41.06	-1043.3	-849.17	-654.17	-410	-166.67	46.667	196.67
41.08	-1056.7	-856.67	-640.83	-406.67	-156.67	55	233.33
41.1	-1058.3	-845.83	-623.33	-418.33	-144.17	58.333	210
41.12	-1063.3	-852.5	-630.83	-408.33	-141.67	51.667	221.67
41.14	-1043.3	-836.67	-645	-405	-174.17	56.667	211.67
41.16	-1060	-856.67	-640.83	-401.67	-159.17	66.667	240
41.18	-1058.3	-846.67	-644.17	-401.67	-171.67	96.667	235
41.2	-1048.3	-852.5	-630.83	-418.33	-189.17	58.333	213.33
41.22	-1051.7	-843.33	-649.17	-400	-174.17	28.333	241.67
41.24	-1053.3	-844.17	-644.17	-416.67	-164.17	43.333	208.33
41.26	-1050	-846.67	-637.5	-400	-179.17	68.333	205
41.28	-1068.3	-854.17	-627.5	-388.33	-146.67	33.333	236.67
41.3	-1041.7	-838.33	-629.17	-395	-194.17	41.667	235
41.32	-1058.3	-843.33	-639.17	-403.33	-129.17	48.333	231.67
41.34	-1040	-846.67	-635	-410	-144.17	28.333	218.33
41.36	-1058.3	-846.67	-624.17	-405	-151.67	73.333	235
41.38	-1070	-844.17	-602.5	-388.33	-186.67	46.667	213.33
41.4	-1055	-847.5	-651.67	-401.67	-169.17	60	230
41.42	-1048.3	-850	-626.67	-396.67	-154.17	71.667	253.33
41.44	-1045	-846.67	-630	-411.67	-159.17	51.667	225
41.46	-1055	-843.33	-637.5	-428.33	-174.17	51.667	248.33
41.48	-1048.3	-843.33	-654.17	-405	-169.17	53.333	235
41.5	-1053.3	-848.33	-629.17	-398.33	-141.67	66.667	226.67
41.52	-1060	-857.5	-643.33	-395	-131.67	66.667	240
41.54	-1063.3	-846.67	-650	-405	-141.67	31.667	226.67
41.56	-1060	-830.83	-656.67	-396.67	-146.67	53.333	248.33
41.58	-1043.3	-855.83	-635	-393.33	-166.67	23.333	220
41.6	-1056.7	-836.67	-635	-428.33	-151.67	61.667	218.33
41.62	-1040	-838.33	-630.83	-401.67	-156.67	75	213.33
41.64	-1051.7	-843.33	-634.17	-405	-156.67	46.667	281.67
41.66	-1071.7	-848.33	-634.17	-396.67	-154.17	100	233.33
41.68	-1053.3	-828.33	-629.17	-370	-169.17	65	218.33
41.7	-1056.7	-831.67	-645.83	-391.67	-174.17	46.667	246.67
41.72	-1051.7	-833.33	-651.67	-408.33	-159.17	38.333	210
41.74	-1051.7	-850.83	-633.33	-408.33	-166.67	73.333	233.33
41.76	-1058.3	-840	-636.67	-421.67	-166.67	50	238.33
41.78	-1036.7	-843.33	-635	-386.67	-161.67	63.333	215
41.8	-1058.3	-849.17	-642.5	-408.33	-146.67	70	208.33
41.82	-1051.7	-841.67	-649.17	-408.33	-154.17	43.333	238.33
41.84	-1051.7	-835	-647.5	-415	-161.67	55	236.67
41.86	-1040	-843.33	-653.33	-398.33	-186.67	65	248.33
41.88	-1050	-837.5	-641.67	-420	-154.17	55	223.33
41.9	-1058.3	-837.5	-657.5	-418.33	-159.17	71.667	233.33
41.92	-1045	-841.67	-622.5	-406.67	-151.67	63.333	233.33
41.94	-1061.7	-850	-628.33	-411.67	-181.67	60	225
41.96	-1045	-856.67	-650.83	-413.33	-146.67	66.667	233.33
41.98	-1058.3	-840.83	-640	-413.33	-159.17	66.667	251.67
42	-1055	-844.17	-638.33	-425	-196.67	65	223.33
42.02	-1046.7	-830.83	-632.5	-405	-179.17	36.667	235
42.04	-1045	-830	-657.5	-401.67	-179.17	51.667	213.33
42.06	-1041.7	-827.5	-636.67	-400	-129.17	38.333	240
42.08	-1050	-841.67	-633.33	-426.67	-174.17	55	235
42.1	-1048.3	-842.5	-640	-405	-169.17	70	235
42.12	-1046.7	-845	-640.83	-420	-174.17	63.333	220
42.14	-1051.7	-844.17	-648.33	-401.67	-164.17	31.667	235
42.16	-1045	-830.83	-640.83	-411.67	-151.67	36.667	208.33
42.18	-1038.3	-840	-628.33	-416.67	-141.67	51.667	215
42.2	-1061.7	-849.17	-636.67	-428.33	-154.17	60	248.33
42.22	-1063.3	-857.5	-636.67	-400	-161.67	41.667	221.67
42.24	-1061.7	-851.67	-645.83	-406.67	-194.17	48.333	240
42.26	-1050	-840.83	-627.5	-411.67	-166.67	58.333	235
42.28	-1061.7	-828.33	-630.83	-396.67	-136.67	78.333	245
42.3	-1040	-849.17	-622.5	-406.67	-129.17	45	230
42.32	-1033.3	-842.5	-645.83	-405	-124.17	33.333	261.67
42.34	-1060	-847.5	-638.33	-406.67	-179.17	65	226.67
42.36	-1051.7	-834.17	-632.5	-398.33	-124.17	50	240
42.38	-1048.3	-829.17	-638.33	-413.33	-149.17	40	240
42.4	-1051.7	-842.5	-651.67	-403.33	-126.67	51.667	238.33
42.42	-1061.7	-860.83	-649.17	-413.33	-171.67	61.667	243.33
42.44	-1063.3	-838.33	-650	-410	-174.17	31.667	248.33
42.46	-1061.7	-821.67	-657.5	-410	-189.17	56.667	236.67
42.48	-1046.7	-861.67	-640.83	-405	-144.17	63.333	255
42.5	-1051.7	-835.83	-639.17	-415	-146.67	70	245
42.52	-1046.7	-845.83	-630.83	-400	-151.67	56.667	246.67
42.54	-1061.7	-838.33	-649.17	-441.67	-151.67	48.333	218.33
42.56	-1055	-850	-633.33	-405	-151.67	66.667	236.67
42.58	-1058.3	-843.33	-628.33	-423.33	-134.17	51.667	221.67
42.6	-1061.7	-833.33	-637.5	-406.67	-174.17	85	218.33
42.62	-1051.7	-845	-626.67	-420	-189.17	58.333	233.33
42.64	-1043.3	-839.17	-625	-383.33	-164.17	51.667	225
42.66	-1031.7	-833.33	-639.17	-416.67	-131.67	46.667	225
42.68	-1050	-840.83	-632.5	-401.67	-154.17	75	228.33
42.7	-1061.7	-840	-631.67	-410	-164.17	53.333	241.67
42.72	-1060	-835	-644.17	-415	-176.67	70	238.33
42.74	-1058.3	-827.5	-648.33	-410	-114.17	60	235
42.76	-1053.3	-829.17	-629.17	-401.67	-151.67	53.333	245
42.78	-1058.3	-821.67	-642.5	-396.67	-171.67	65	243.33
42.8	-1056.7	-848.33	-642.5	-426.67	-191.67	60	271.67
42.82	-1053.3	-852.5	-645	-421.67	-141.67	48.333	226.67
42.84	-1048.3	-845.83	-626.67	-391.67	-194.17	56.667	246.67
42.86	-1048.3	-835.83	-647.5	-408.33	-139.17	73.333	201.67
42.88	-1053.3	-832.5	-635	-408.33	-164.17	81.667	243.33
42.9	-1035	-831.67	-631.67	-396.67	-196.67	93.333	241.67
42.92	-1058.3	-855	-630.83	-416.67	-169.17	60	245
42.94	-1055	-851.67	-631.67	-408.33	-151.67	73.333	223.33
42.96	-1058.3	-838.33	-635.83	-428.33	-176.67	88.333	230
42.98	-1063.3	-850.83	-645.83	-405	-181.67	68.333	236.67
43	-1051.7	-852.5	-655.83	-415	-156.67	33.333	235
43.02	-1056.7	-838.33	-634.17	-423.33	-181.67	78.333	260
43.04	-1045	-835	-660	-435	-149.17	45	235
43.06	-1065	-855	-640.83	-405	-141.67	70	240
43.08	-1058.3	-855	-641.67	-415	-164.17	65	218.33
43.1	-1058.3	-830	-643.33	-415	-164.17	45	226.67
43.12	-1053.3	-842.5	-656.67	-418.33	-171.67	68.333	226.67
43.14	-1056.7	-840	-651.67	-416.67	-174.17	60	248.33
43.16	-1065	-836.67	-649.17	-388.33	-176.67	88.333	260
43.18	-1048.3	-835	-646.67	-403.33	-161.67	58.333	236.67
43.2	-1046.7	-847.5	-637.5	-408.33	-164.17	93.333	223.33
43.22	-1048.3	-844.17	-652.5	-403.33	-141.67	106.67	258.33
43.24	-1050	-836.67	-643.33	-406.67	-181.67	58.333	226.67
43.26	-1051.7	-840.83	-638.33	-393.33	-151.67	91.667	250
43.28	-1036.7	-848.33	-648.33	-433.33	-154.17	61.667	203.33
43.3	-1070	-847.5	-645.83	-425	-129.17	38.333	228.33
43.32	-1050	-848.33	-624.17	-405	-169.17	43.333	248.33
43.34	-1046.7	-835.83	-645	-403.33	-149.17	53.333	248.33
43.36	-1048.3	-838.33	-640	-426.67	-159.17	88.333	208.33
43.38	-1045	-831.67	-646.67	-403.33	-139.17	71.667	223.33
43.4	-1063.3	-838.33	-648.33	-430	-141.67	60	233.33
43.42	-1061.7	-835	-655.83	-383.33	-141.67	46.667	223.33
43.44	-1046.7	-856.67	-651.67	-420	-151.67	80	241.67
43.46	-1040	-854.17	-639.17	-413.33	-121.67	51.667	240
43.48	-1043.3	-823.33	-643.33	-435	-141.67	51.667	246.67
43.5	-1063.3	-841.67	-657.5	-416.67	-166.67	96.667	253.33
43.52	-1041.7	-836.67	-649.17	-420	-156.67	66.667	246.67
43.54	-1066.7	-841.67	-635	-410	-169.17	36.667	270
43.56	-1041.7	-835.83	-643.33	-403.33	-174.17	66.667	241.67
43.58	-1053.3	-832.5	-640.83	-405	-121.67	68.333	225
43.6	-1056.7	-845.83	-641.67	-421.67	-184.17	56.667	230
43.62	-1051.7	-842.5	-629.17	-393.33	-154.17	38.333	206.67
43.64	-1061.7	-844.17	-639.17	-416.67	-151.67	83.333	235
43.66	-1061.7	-838.33	-645.83	-396.67	-129.17	93.333	228.33
43.68	-1055	-838.33	-635.83	-431.67	-179.17	60	251.67
43.7	-1038.3	-840.83	-640	-420	-149.17	68.333	258.33
43.72	-1036.7	-840.83	-630.83	-406.67	-164.17	91.667	231.67
43.74	-1060	-843.33	-630	-415	-159.17	85	246.67
43.76	-1051.7	-830	-645.83	-413.33	-139.17	43.333	246.67
43.78	-1058.3	-819.17	-634.17	-415	-144.17	95	246.67
43.8	-1061.7	-844.17	-633.33	-415	-151.67	58.333	230
43.82	-1053.3	-838.33	-639.17	-405	-154.17	50	243.33
43.84	-1053.3	-865	-643.33	-415	-171.67	66.667	236.67
43.86	-1066.7	-832.5	-641.67	-413.33	-146.67	56.667	260
43.88	-1040	-851.67	-648.33	-405	-174.17	75	236.67
43.9	-1061.7	-849.17	-647.5	-403.33	-134.17	60	181.67
43.92	-1063.3	-841.67	-630.83	-426.67	-159.17	51.667	231.67
43.94	-1043.3	-850	-648.33	-403.33	-149.17	51.667	230
43.96	-1056.7	-835	-630	-408.33	-154.17	81.667	236.67
43.98	-1055	-835	-640	-406.67	-171.67	68.333	195
44	-1065	-847.5	-649.17	-436.67	-161.67	56.667	238.33
44.02	-1056.7	-823.33	-644.17	-398.33	-171.67	58.333	235
44.04	-1053.3	-859.17	-620	-391.67	-154.17	58.333	243.33
44.06	-1043.3	-840.83	-640.83	-426.67	-156.67	70	241.67
44.08	-1061.7	-858.33	-647.5	-415	-154.17	80	235
44.1	-1055	-860	-646.67	-418.33	-151.67	85	236.67
44.12	-1048.3	-847.5	-629.17	-390	-134.17	76.667	213.33
44.14	-1051.7	-840.83	-639.17	-396.67	-181.67	43.333	250
44.16	-1060	-830.83	-646.67	-415	-151.67	80	208.33
44.18	-1043.3	-842.5	-620.83	-405	-111.67	53.333	235
44.2	-1055	-850.83	-657.5	-415	-186.67	51.667	216.67
44.22	-1046.7	-836.67	-648.33	-425	-164.17	83.333	235
44.24	-1060	-827.5	-632.5	-400	-181.67	70	225
44.26	-1055	-828.33	-634.17	-426.67	-136.67	58.333	245
44.28	-1060	-845	-654.17	-403.33	-141.67	61.667	225
44.3	-1061.7	-837.5	-648.33	-410	-161.67	60	246.67
44.32	-1063.3	-832.5	-625	-428.33	-166.67	53.333	233.33
44.34	-1046.7	-840	-645.83	-411.67	-139.17	53.333	240
44.36	-1051.7	-841.67	-640	-411.67	-179.17	41.667	250
44.38	-1061.7	-844.17	-650	-401.67	-176.67	25	243.33
44.4	-1053.3	-856.67	-655.83	-416.67	-159.17	65	230
44.42	-1063.3	-846.67	-656.67	-400	-169.17	60	246.67
44.44	-1048.3	-834.17	-630.83	-411.67	-151.67	33.333	218.33
44.46	-1061.7	-827.5	-635	-416.67	-186.67	75	235
44.48	-1046.7	-842.5	-650.83	-416.67	-166.67	66.667	236.67
44.5	-1041.7	-857.5	-654.17	-395	-144.17	73.333	243.33
44.52	-1050	-844.17	-643.33	-428.33	-164.17	90	235
44.54	-1061.7	-842.5	-655	-415	-139.17	66.667	226.67
44.56	-1058.3	-840.83	-650.83	-408.33	-176.67	60	245
44.58	-1060	-849.17	-644.17	-406.67	-151.67	48.333	238.33
44.6	-1048.3	-853.33	-650	-415	-141.67	75	190
44.62	-1043.3	-834.17	-650	-418.33	-171.67	68.333	225
44.64	-1056.7	-844.17	-660.83	-400	-159.17	48.333	248.33
44.66	-1065	-841.67	-642.5	-425	-154.17	50	221.67
44.68	-1060	-851.67	-632.5	-405	-174.17	61.667	236.67
44.7	-1063.3	-834.17	-658.33	-415	-156.67	53.333	198.33
44.72	-1048.3	-847.5	-634.17	-410	-139.17	61.667	243.33
44.74	-1063.3	-845.83	-625	-418.33	-169.17	61.667	221.67
44.76	-1058.3	-850.83	-640.83	-406.67	-151.67	50	213.33
44.78	-1063.3	-840	-635	-431.67	-156.67	78.333	215
44.8	-1060	-825	-644.17	-386.67	-149.17	58.333	245
44.82	-1060	-822.5	-645	-423.33	-156.67	65	253.33
44.84	-1050	-849.17	-647.5	-388.33	-156.67	33.333	230
44.86	-1041.7	-843.33	-633.33	-403.33	-161.67	80	250
44.88	-1058.3	-841.67	-655	-418.33	-159.17	51.667	213.33
44.9	-1056.7	-837.5	-643.33	-418.33	-174.17	71.667	210
44.92	-1046.7	-837.5	-650	-426.67	-169.17	55	246.67
44.94	-1066.7	-835.83	-650.83	-405	-156.67	66.667	265
[truncated: 753 more rows]

## Sheet: Fig.2a
Tc	N/C ratio (mol mol-1)		Zn/C ratio (mol mol-1)
	Average	error	Average	error
23	0.13	0.028	0.014	0.007
450	0.185	0.005	0.019	0.001
550	0.168	0.008	0.02	0.003
700	0.137	0.015	0.007	0.001
900	0.082	0.014	0.005	0.002

## Sheet: Fig.2b
	Binding energy (eV)	Intensity (arb. units)						Binding energy (eV)	Intensity (arb. units)						Binding energy (eV)	Intensity (arb. units)
		N 1s	Pyridinic-N	Pyrrolic-N	graphitic N				N 1s	Pyridinic-N	Pyrrolic-N	graphitic N				N 1s	Pyridinic-N	Pyrrolic-N	graphitic N	N-oxides
sMMM	403.96	1402.9	1431.6	1408	1403		sMMM550	404.57	1305.1	1278.8	1288.7	1273.5		sMMM900	408.2	1332.6	1328.7	1328.2	1328.8	1327.4
	403.86	1402.9	1433.1	1408.4	1403			404.47	1306.7	1279.1	1289.7	1273.8			408.1	1332.8	1328.7	1328.2	1328.8	1327.4
	403.76	1402.9	1434.7	1408.7	1402.9			404.37	1308.5	1279.5	1290.7	1274.1			408	1332.9	1328.8	1328.3	1328.9	1327.4
	403.66	1402.9	1436.4	1409.1	1402.9			404.27	1310.4	1279.9	1291.8	1274.5			407.9	1333.1	1328.8	1328.3	1329	1327.4
	403.56	1402.8	1438.2	1409.5	1402.8			404.17	1312.4	1280.3	1293	1274.9			407.8	1333.3	1328.9	1328.3	1329	1327.5
	403.46	1402.7	1440.1	1409.9	1402.7			404.07	1314.6	1280.8	1294.3	1275.4			407.7	1333.4	1328.9	1328.4	1329.1	1327.5
	403.36	1402.5	1442.3	1410.4	1402.6			403.97	1317	1281.2	1295.7	1275.9			407.6	1333.6	1329	1328.4	1329.2	1327.5
	403.26	1402.4	1444.6	1411	1402.5			403.87	1319.5	1281.7	1297.2	1276.5			407.5	1333.8	1329	1328.5	1329.2	1327.5
	403.16	1402.4	1447.2	1411.7	1402.4			403.77	1322.2	1282.2	1298.8	1277.1			407.4	1334	1329.1	1328.6	1329.3	1327.6
	403.06	1402.3	1450.2	1412.6	1402.4			403.67	1325.2	1282.8	1300.5	1277.7			407.3	1334.3	1329.2	1328.6	1329.5	1327.7
	402.96	1402.3	1453.4	1413.6	1402.3			403.57	1328.4	1283.3	1302.4	1278.5			407.2	1334.5	1329.2	1328.7	1329.6	1327.7
	402.86	1402.3	1457	1414.9	1402.4			403.47	1332	1283.9	1304.4	1279.3			407.1	1334.8	1329.3	1328.8	1329.7	1327.8
	402.76	1402.4	1461	1416.3	1402.4			403.37	1335.8	1284.5	1306.6	1280.2			407	1335	1329.4	1328.8	1329.8	1327.8
	402.66	1402.4	1465.5	1418.1	1402.4			403.27	1340	1285.1	1309	1281.2			406.9	1335.2	1329.4	1328.8	1329.8	1327.8
	402.56	1402.4	1470.4	1420.1	1402.4			403.17	1344.5	1285.7	1311.6	1282.3			406.8	1335.4	1329.4	1328.8	1329.8	1327.7
	402.46	1402.3	1475.9	1422.6	1402.3			403.07	1349.6	1286.4	1314.5	1283.6			406.7	1335.6	1329.3	1328.8	1329.9	1327.7
	402.36	1402.2	1482	1425.7	1402.3			402.97	1355.3	1287.1	1317.7	1285.1			406.6	1335.8	1329.3	1328.8	1329.9	1327.7
	402.26	1402.1	1488.9	1429.6	1402.2			402.87	1361.7	1288	1321.3	1286.9			406.5	1336	1329.3	1328.7	1329.9	1327.6
	402.16	1402	1496.9	1434.5	1402.1			402.77	1368.9	1288.9	1325.3	1289.2			406.4	1336.3	1329.3	1328.7	1330	1327.6
	402.06	1401.9	1505.9	1440.6	1402			402.67	1377.2	1290	1329.9	1291.9			406.3	1336.5	1329.3	1328.7	1330	1327.6
	401.96	1401.8	1516.4	1448.2	1401.9			402.57	1386.7	1291.1	1335	1295.2			406.2	1336.8	1329.3	1328.7	1330.1	1327.6
	401.86	1401.7	1528.6	1457.4	1401.7			402.47	1397.5	1292.3	1340.7	1299.1			406.1	1337.1	1329.3	1328.8	1330.2	1327.6
	401.76	1401.5	1543	1468.5	1401.5			402.37	1410.1	1293.5	1347.1	1304			406	1337.5	1329.3	1328.8	1330.3	1327.6
	401.66	1401.3	1560.1	1481.5	1401.3			402.27	1424.9	1294.8	1354.3	1310.1			405.9	1337.9	1329.4	1328.9	1330.5	1327.7
	401.56	1400.9	1580.8	1496.1	1400.9			402.17	1442.3	1296.1	1362.5	1317.6			405.8	1338.4	1329.5	1329	1330.7	1327.7
	401.46	1400.4	1606.2	1511.7	1400.4			402.07	1463	1297.5	1371.9	1327			405.7	1338.8	1329.6	1329	1330.9	1327.8
	401.36	1399.7	1637.6	1526.8	1399.7			401.97	1487.7	1299	1382.9	1338.7			405.6	1339.3	1329.6	1329.1	1331.1	1327.9
	401.26	1398.8	1676.9	1539.2	1398.8			401.87	1517.2	1300.5	1395.9	1353			405.5	1339.8	1329.7	1329.2	1331.2	1328
	401.16	1397.8	1726.1	1546.3	1397.8			401.77	1552.3	1302.1	1411.3	1370.2			405.4	1340.3	1329.7	1329.2	1331.4	1328
	401.06	1396.5	1787.5	1546	1396.5			401.67	1593.8	1303.8	1429.8	1390.2			405.3	1340.8	1329.7	1329.2	1331.5	1328
	400.96	1395	1863.8	1537.9	1395.1			401.57	1642.5	1305.4	1452.6	1412.9			405.2	1341.3	1329.6	1329.2	1331.6	1328
	400.86	1393.3	1957.1	1523.9	1393.3			401.47	1698.8	1307.1	1480.7	1437.2			405.1	1341.8	1329.6	1329.1	1331.8	1327.9
	400.76	1391.3	2069.2	1506.4	1391.3			401.37	1762.2	1308.8	1515.9	1461.1			405	1342.4	1329.5	1329.1	1331.9	1327.9
	400.66	1389	2200.8	1488	1389			401.27	1831.2	1310.5	1560	1481.1			404.9	1343.1	1329.5	1329.1	1332.1	1328
	400.56	1386.5	2349.7	1470.2	1386.5			401.17	1903.9	1312.3	1615.2	1493.1			404.8	1343.8	1329.5	1329.1	1332.3	1328
	400.46	1383.8	2509.5	1453.8	1383.8			401.07	1979	1314.2	1683.7	1493.4			404.7	1344.6	1329.4	1329.1	1332.5	1328.1
	400.36	1380.9	2666.2	1439.1	1380.9			400.97	2058.2	1316.1	1767.7	1481.4			404.6	1345.5	1329.4	1329.1	1332.8	1328.2
	400.26	1377.9	2797.7	1426.3	1377.9			400.87	2145.6	1318.1	1868.9	1459.5			404.5	1346.4	1329.4	1329.1	1333.1	1328.3
	400.16	1374.7	2877	1415.1	1374.7			400.77	2246.1	1320.4	1987.9	1431.9			404.4	1347.5	1329.3	1329.1	1333.4	1328.4
	400.06	1371.6	2883.2	1405.4	1371.6			400.67	2362.2	1323	2123.2	1402.4			404.3	1348.7	1329.3	1329.2	1333.8	1328.6
	399.96	1368.4	2813.7	1397	1368.4			400.57	2491	1326.3	2269	1373.9			404.2	1350	1329.3	1329.2	1334.3	1328.9
	399.86	1365.2	2686.1	1389.6	1365.2			400.47	2621.8	1330.4	2413.4	1347.7			404.1	1351.5	1329.4	1329.3	1334.8	1329.3
	399.76	1362.1	2527	1383.1	1362.1			400.37	2735.4	1335.7	2536.2	1324.3			404	1353.2	1329.4	1329.4	1335.4	1329.7
	399.66	1359	2360.6	1377.4	1359			400.27	2807.3	1342.4	2612.6	1303.8			403.9	1355.2	1329.5	1329.6	1336.1	1330.3
	399.56	1356.1	2202.7	1372.3	1356.1			400.17	2817.4	1351.1	2622.3	1286.1			403.8	1357.4	1329.5	1329.8	1336.9	1331.1
	399.46	1353.3	2061.5	1367.6	1353.3			400.07	2762.1	1362.5	2561.6	1270.9			403.7	1360	1329.6	1330	1337.8	1332
	399.36	1350.5	1939.9	1363.4	1350.6			399.97	2656.7	1377.4	2445.3	1257.9			403.6	1363.1	1329.8	1330.3	1338.9	1333.2
	399.26	1348	1837.8	1359.6	1348			399.87	2526.6	1397	2298.1	1246.9			403.5	1366.6	1329.9	1330.5	1340	1334.7
	399.16	1345.5	1753.7	1356	1345.5			399.77	2395.4	1422.6	2142.8	1237.5			403.4	1370.7	1330	1330.8	1341.3	1336.6
	399.06	1343.1	1685.2	1352.6	1343.1			399.67	2279.8	1455.7	1994.5	1229.3			403.3	1375.6	1330.1	1331.1	1342.8	1339
	398.96	1340.6	1629.7	1349.4	1340.6			399.57	2189.3	1498.1	1861.3	1222			403.2	1381.5	1330.2	1331.4	1344.5	1342.1
	398.86	1338.2	1584.9	1346.2	1338.2			399.47	2128.9	1552.2	1746.1	1215.4			403.1	1388.4	1330.3	1331.8	1346.5	1345.8
	398.76	1335.8	1548.6	1343.2	1335.8			399.37	2100.9	1620.1	1648.9	1209.3			403	1396.5	1330.4	1332.2	1348.8	1350.4
	398.66	1333.3	1519	1340.2	1333.3			399.27	2105.8	1703.9	1568.5	1203.7			402.9	1406.1	1330.5	1332.6	1351.6	1355.8
	398.56	1330.9	1494.4	1337.2	1330.9			399.17	2143.2	1805.3	1502.5	1198.3			402.8	1417.2	1330.6	1333.1	1354.8	1362.1
	398.46	1328.5	1473.8	1334.4	1328.5			399.07	2211	1924.6	1448.8	1192.9			402.7	1429.7	1330.6	1333.6	1358.8	1368.9
	398.36	1326.1	1456.2	1331.6	1326.1			398.97	2305	2059.8	1404.8	1187.6			402.6	1443.4	1330.7	1334.1	1363.7	1375.9
	398.26	1323.8	1441.1	1328.9	1323.8			398.87	2417	2204.8	1368.7	1182.2			402.5	1457.8	1330.7	1334.8	1369.8	1382
	398.16	1321.5	1427.9	1326.4	1321.5			398.77	2532.4	2346.9	1338.6	1176.8			402.4	1472	1330.8	1335.5	1377.5	1386.3
	398.06	1319.5	1416.4	1324	1319.5			398.67	2629.2	2465.4	1313.2	1171.3			402.3	1485.5	1330.9	1336.4	1387.2	1387.5
	397.96	1317.7	1406.4	1321.9	1317.7			398.57	2681.5	2535.6	1291.4	1165.8			402.2	1498.2	1330.9	1337.4	1399.4	1385.2
	397.86	1316.2	1397.6	1320.1	1316.2			398.47	2669.6	2538.7	1272.4	1160.3			402.1	1511.3	1331	1338.6	1414.7	1379.8
	397.76	1314.9	1389.9	1318.6	1314.9			398.37	2590.7	2472.5	1255.7	1154.9			402	1526.3	1331	1340	1433.5	1372.4
	397.66	1313.8	1383.1	1317.3	1313.8			398.27	2460.6	2353.2	1240.9	1149.9			401.9	1545	1331	1341.6	1456.4	1364.2
	397.56	1312.9	1377.1	1316.3	1312.9			398.17	2303.6	2205.6	1227.9	1145.2			401.8	1568.7	1330.9	1343.5	1483.5	1356
	397.46	1312.2	1371.9	1315.4	1312.2			398.07	2141.7	2051.9	1216.4	1140.9			401.7	1597.7	1330.9	1345.9	1514.7	1348.5
	397.36	1311.6	1367.3	1314.7	1311.6			397.97	1989.1	1906.5	1206.4	1137.3			401.6	1631.4	1330.9	1348.9	1549.1	1341.7
	397.26	1311.2	1363.1	1314.1	1311.2			397.87	1853.1	1776.9	1197.7	1134.1			401.5	1667.8	1330.9	1352.7	1584.1	1335.7
	397.16	1310.9	1359.5	1313.6	1310.9			397.77	1736.2	1665.7	1190.1	1131.5			401.4	1702.7	1330.9	1357.7	1615.5	1330.4
	397.06	1310.6	1356.2	1313.2	1310.6			397.67	1638.2	1572.7	1183.6	1129.4			401.3	1730.6	1331	1364	1637.5	1325.8
	396.96	1310.4	1353.2	1312.9	1310.4			397.57	1557.4	1496.5	1178	1127.7			401.2	1746.3	1331.1	1372.2	1644.7	1321.8
	396.86	1310.2	1350.5	1312.6	1310.2			397.47	1491.7	1434.8	1173	1126.3			401.1	1747.8	1331.2	1382.8	1634.5	1318.1
	396.76	1310.1	1348.1	1312.4	1310.1			397.37	1438.5	1385.4	1168.7	1125.2			401	1738.1	1331.5	1396.1	1609.5	1314.8
	396.66	1310	1345.9	1312.2	1310			397.27	1395.7	1345.9	1164.9	1124.3			400.9	1723	1332	1412.9	1575.1	1311.8
	396.56	1310	1343.9	1312	1310			397.17	1361.1	1314.4	1161.6	1123.5			400.8	1708.8	1332.7	1433.5	1537.2	1309
	396.46	1309.9	1342.1	1311.9	1309.9			397.07	1332.9	1289	1158.6	1122.9			400.7	1699.9	1333.7	1458.2	1500.1	1306.4
	396.36	1309.9	1340.4	1311.8	1309.9			396.97	1309.7	1268.3	1155.8	1122.3			400.6	1698.7	1335	1486.9	1466.2	1303.9
	396.26	1309.9	1338.8	1311.7	1309.9			396.87	1290.5	1251.4	1153.4	1121.8			400.5	1705.2	1336.9	1518.6	1436.4	1301.6
	396.16	1309.8	1337.4	1311.6	1309.8			396.77	1274.2	1237.3	1151.3	1121.5			400.4	1717.5	1339.3	1551	1411.1	1299.4
	396.06	1309.9	1336.1	1311.5	1309.9			396.67	1260.4	1225.4	1149.3	1121.2			400.3	1731.4	1342.4	1580.2	1389.9	1297.4
	395.96	1309.9	1334.9	1311.5	1309.9			396.57	1248.4	1215.3	1147.6	1121			400.2	1741.1	1346.4	1600.7	1372.4	1295.4
	395.86							396.47	1238	1206.5	1145.9	1120.7			400.1	1741.2	1351.5	1607.3	1358.1	1293.6
	395.76							396.37	1228.8	1198.8	1144.4	1120.5			400	1729	1358	1597.7	1346.3	1291.7
	395.66							396.27	1220.6	1192.1	1143	1120.3			399.9	1706.7	1366.2	1574.1	1336.6	1289.9
	395.56							396.17	1213.2	1186.1	1141.6	1120			399.8	1679.6	1376.7	1541.8	1328.5	1288.2
	395.46							396.07	1206.6	1180.7	1140.4	1119.8			399.7	1653.5	1390.1	1506.2	1321.7	1286.5
	395.36							395.97	1200.7	1175.9	1139.2	1119.6			399.6	1632.7	1407.3	1471.3	1315.9	1284.8
	395.26							395.87	1195.3	1171.6	1138	1119.3			399.5	1620.2	1429	1439.5	1310.9	1283.2
	395.16							395.77	1190.3	1167.7	1136.9	1119.1			399.4	1617.7	1456.1	1411.6	1306.4	1281.6
	395.06							395.67	1185.9	1164.2	1135.9	1118.9			399.3	1626	1489.5	1387.9	1302.4	1280
	394.96							395.57	1181.9	1161.1	1135.1	1118.7			399.2	1645.6	1529.8	1368	1298.8	1278.5
	394.86							395.47	1178.3	1158.3	1134.3	1118.7			399.1	1676.1	1577.4	1351.5	1295.3	1276.9
	394.76							395.37	1175	1155.8	1133.6	1118.6			399	1716.5	1631.7	1337.8	1292.1	1275.2
	394.66							395.27	1171.9	1153.5	1133	1118.6			398.9	1764.3	1690.8	1326.4	1288.8	1273.3
	394.56							395.17	1169.1	1151.4	1132.3	1118.5			398.8	1814.9	1750.4	1316.9	1285.7	1271.4
	394.46							395.07	1166.5	1149.5	1131.7	1118.4			398.7	1860.6	1803.5	1308.7	1282.5	1269.3
	394.36							394.97	1164.1	1147.7	1131.1	1118.3			398.6	1891.5	1840.6	1301.6	1279.3	1267.1
	394.26							394.87	1161.8	1146	1130.6	1118.3			398.5	1898.5	1852.7	1295.3	1276.2	1264.9
	394.16							394.77	1159.8	1144.6	1130.1	1118.3			398.4	1877.7	1836.2	1289.7	1273.2	1262.6
	394.06							394.67	1157.9	1143.2	1129.7	1118.3			398.3	1832.7	1794.9	1284.7	1270.2	1260.4
	393.96							394.57	1156.2	1142	1129.3	1118.3			398.2	1772.3	1737.7	1280.1	1267.4	1258.2
	393.86							394.47	1154.6	1140.8	1128.9	1118.3			398.1	1705.9	1674.1	1276	1264.8	1256.1
	393.76							394.37	1153	1139.7	1128.6	1118.3			398	1640.8	1611.4	1272.4	1262.3	1254.2
	393.66							394.27	1151.5	1138.7	1128.2	1118.3			397.9	1581.1	1553.9	1269.1	1260.1	1252.5
	393.56							394.17	1150.2	1137.7	1127.8	1118.2			397.8	1528.6	1503.3	1266.2	1258.2	1251
	393.46							394.07	1148.8	1136.8	1127.4	1118.2			397.7	1483.8	1460.3	1263.7	1256.4	1249.7
	393.36							393.97	1147.5	1135.9	1127.1	1118.1			397.6	1446.4	1424.4	1261.5	1254.9	1248.5
	393.26							393.87	1146.3	1135	1126.7	1118			397.5	1415.5	1394.9	1259.6	1253.6	1247.6
	393.16							393.77	1145.2	1134.2	1126.4	1117.9			397.4	1390.4	1371	1257.9	1252.5	1246.8
	393.06							393.67	1144.2	1133.5	1126.1	1117.9			397.3	1370	1351.8	1256.5	1251.6	1246.1
	392.96							393.57	1143.3	1132.9	1125.8	1117.9			397.2	1353.5	1336.4	1255.3	1250.8	1245.6
	392.86							393.47	1142.4	1132.4	1125.7	1118			397.1	1340.1	1324	1254.3	1250.2	1245.2
	392.76							393.37	1141.6	1131.9	1125.5	1118			397	1329.3	1314	1253.4	1249.7	1245
	392.66							393.27	1140.8	1131.4	1125.3	1118.1			396.9	1320.4	1305.9	1252.8	1249.3	1244.8
	392.56							393.17	1140.1	1130.9	1125.1	1118.1			396.8	1313	1299.3	1252.3	1249.1	1244.8
	392.46							393.07	1139.4	1130.4	1124.9	1118.1			396.7	1306.7	1293.7	1251.8	1248.9	1244.8
	392.36							392.97	1138.7	1130	1124.7	1118.1			396.6	1301.4	1289.1	1251.5	1248.7	1244.8
	392.26							392.87	1138	1129.6	1124.6	1118.1			396.5	1296.8	1285	1251.1	1248.6	1244.8
	392.16							392.77	1137.4	1129.2	1124.4	1118.1			396.4	1292.7	1281.5	1250.8	1248.4	1244.8
	392.06							392.67	1136.9	1128.8	1124.3	1118.1			396.3	1289.1	1278.4	1250.4	1248.2	1244.8
	391.96							392.57	1136.4	1128.5	1124.2	1118.2			396.2	1285.9	1275.7	1250.1	1248.1	1244.8
	391.86							392.47	1135.9	1128.2	1124.1	1118.3			396.1
	391.76							392.37	1135.4	1128	1124	1118.3			396	1285.9	1275.7	1250.1	1248.1	1244.8
	391.66							392.27	1135	1127.7	1123.9	1118.4			395.9
	391.56							392.17	1134.5	1127.4	1123.7	1118.4			395.8
	391.46							392.07	1134	1127.1	1123.6	1118.3			395.7
	391.36							391.97	1133.5	1126.7	1123.4	1118.3			395.6
	391.26							391.87	1133.1	1126.5	1123.2	1118.2			395.5
	391.16							391.77	1132.7	1126.2	1123.1	1118.2			395.4
	391.06							391.67	1132.3	1126	1123.1	1118.3			395.3
	390.96							391.57	1132	1125.8	1123	1118.3			395.2
	390.86							391.47	1131.7	1125.6	1122.9	1118.3			395.1
	390.76							391.37	1131.3	1125.4	1122.7	1118.3			395
	390.66							391.27	1130.9	1125.2	1122.6	1118.3			394.9
	390.56							391.17	1130.6	1125	1122.5	1118.3			394.8
	390.46							391.07	1130.3	1124.8	1122.4	1118.3			394.7
	390.36							390.97	1130.1	1124.7	1122.4	1118.3			394.6
	390.26							390.87	1129.8	1124.5	1122.3	1118.3			394.5
	390.16							390.77	1129.5	1124.4	1122.2	1118.3			394.4
	390.06							390.67	1129.3	1124.2	1122.1	1118.3			394.3
	389.96							390.57	1129	1124	1122	1118.3			394.2
	389.86							390.47	1128.7	1123.8	1121.9	1118.3			394.1
								390.37	1128.4	1123.6	1121.8	1118.2			394
								390.27	1128.1	1123.4	1121.6	1118.1			393.9
								390.17	1127.8	1123.2	1121.4	1118			393.8
								390.07	1127.5	1123	1121.3	1118			393.7
								389.97	1127.3	1122.9	1121.2	1117.9			393.6
								389.87	1127.1	1122.8	1121.2	1117.9			393.5
								389.77	1126.9	1122.6	1121.1	1117.9			393.4
								389.67	1126.7	1122.5	1121	1117.9			393.3
								389.57	1126.5	1122.4	1121	1117.9			393.2
															393.1
															393
															392.9
															392.8
															392.7
															392.6
															392.5
															392.4
															392.3
															392.2
															392.1
															392
															391.9
															391.8
															391.7
															391.6
															391.5
															391.4
															391.3
															391.2
															391.1
															391
															390.9
															390.8
															390.7
															390.6
															390.5
															390.4
															390.3
															390.2
															390.1
															390
															389.9
															389.8
															389.7
															389.6
															389.5
															389.4
															389.3
															389.2
															389.1
															389
															388.9
															388.8
															388.7
															388.6
															388.5
															388.4
															388.3
															388.2

## Sheet: Fig. 2c
Tc	Graphitic N/pyridinic-N ratio
	sMMM CMS	MMM CMS	PBI CMS
23	0.14	0.13	0.17
450	0.16	-	-
550	0.17	0.21	0.12
700	0.4	-	-
900	0.54	0.6	0.79

## Sheet: Fig. 2d
Tc	Skeletal density (g cm-3)		Bulk density (g cm-3)		Porosity (%)
	Average	error	Average	error	Average	error
23	1.353	0.008	1.325	0.005	2.1	-0.37
400	1.306	0.008	1.16	0.02	11.2	-1.53
450	1.283	0.013	1.12	0.03	12.7	-2.34
500	1.344	0.03	1.16	0.02	13.7	-1.51
550	1.441	0.01	1.187	0.04	17.6	-2.88
700	1.753	0.013	1.351	0.02	22.9	-1.14
800	1.885	0.076	1.464	0.01	22.3	-2.53
900	1.994	0.018	1.346	0.01	32.5	-0.5

## Sheet: Fig. 2e
Tc	Pore volume (cm3 g-1)	Pore surface area (m2 g-1)
23	0.009	11
450	0.016	17
550	0.049	43
700	0.083	68
900	0.11	88

## Sheet: Fig. 2f
	Pore width (nm)	dV/dlogW (cm3g-1nm-1)			Pore width (nm)	dV/dlogW (cm3g-1nm-1)			Pore width (nm)	dV/dlogW (cm3g-1nm-1)			Pore width (nm)	dV/dlogW (cm3g-1nm-1)			Pore width (nm)	dV/dlogW (cm3g-1nm-1)
sMMM	0.42971	0		sMMM450	0.4108	0		sMMM550	0.49182	0		sMMM700	0.49182	0		sMMM900	0.70494	0.000933
	0.44949	0			0.42971	0			0.51446	0			0.51446	0			0.73739	0.000523
	0.47018	0			0.44949	0			0.53814	0			0.53814	0			0.77133	0.000597
	0.49182	0			0.47018	0			0.56291	0			0.56291	0			0.80683	0.000389
	0.51446	0			0.49182	0			0.58882	0			0.58882	0			0.84397	0.000243
	0.53814	0			0.51446	0			0.61592	0			0.61592	0			0.88282	0.000312
	0.56291	0			0.53814	0			0.64427	0.0029			0.64427	0			0.92345	0.00042
	0.58882	0			0.56291	0			0.67392	0.00618			0.67392	0.00625			0.96595	0.00029
	0.61592	0			0.58882	0			0.70494	0.00811			0.70494	0.0116			1.0104	0
	0.64427	0.00176			0.61592	0			0.73739	0.00666			0.73739	0.0059			1.0569	0
	0.67392	0.00818			0.64427	0			0.77133	0.00457			0.77133	0			1.1056	0
	0.70494	0.012			0.67392	0			0.80683	0.00462			0.80683	0			1.1565	0.000178
	0.73739	0.0103			0.70494	0.00234			0.84397	0.00594			0.84397	0.00236			1.2097	0.000374
	0.77133	0.00739			0.73739	0.00546			0.88282	0.00633			0.88282	0.00324			1.2654	0.000522
	0.80683	0.00819			0.77133	0.00715			0.92345	0.00476			0.92345	0.000135			1.3236	0.000567
	0.84397	0.0112			0.80683	0.00893			0.96595	0.00376			0.96595	0			1.3845	0.000496
	0.88282	0.0122			0.84397	0.0115			1.0104	0.00445			1.0104	0.0013			1.4483	0.000524
	0.92345	0.00942			0.88282	0.0124			1.0569	0.00382			1.0569	0.000771			1.5149	0.00036
	0.96595	0.00768			0.92345	0.0101			1.1056	0.00326			1.1056	4.93e-05			1.5847	0.000362
	1.0104	0.00927			0.96595	0.00841			1.1565	0.00302			1.1565	0			1.6576	0.000339
	1.0569	0.00812			1.0104	0.00961			1.2097	0.00338			1.2097	0.00111			1.7339	0.000288
	1.1056	0.00708			1.0569	0.00844			1.2654	0.00328			1.2654	0.001			1.8137	0.000234
	1.1565	0.0068			1.1056	0.00737			1.3236	0.00298			1.3236	0.000704			1.8972	0.000166
	1.2097	0.00771			1.1565	0.00669			1.3845	0.00286			1.3845	0.000934			1.9845	0.000192
	1.2654	0.00759			1.2097	0.00711			1.4483	0.00233			1.4483	0.000469			2.0758	0.000171
	1.3236	0.00706			1.2654	0.00675			1.5149	0.00189			1.5149	0.000141			2.1714	0.000181
	1.3845	0.0068			1.3236	0.00598			1.5847	0.00191			1.5847	0.000688			2.2713	0.000199
	1.4483	0.00574			1.3845	0.00547			1.6576	0.0015			1.6576	0.00031			2.3759	0.000184
	1.5149	0.00483			1.4483	0.00443			1.7339	0.0012			1.7339	0.000239			2.4852	0.00013
	1.5847	0.00482			1.5149	0.00357			1.8137	0.00111			1.8137	0.000331			2.5996	7.47e-05
	1.6576	0.00392			1.5847	0.00346			1.8972	0.000815			1.8972	0.000182			2.7193	0.00013
	1.7339	0.0032			1.6576	0.00269			1.9845	0.000819			1.9845	0.000301			2.8444	7.03e-05
	1.8137	0.0029			1.7339	0.00213			2.0758	0.000736			2.0758	0.000253			2.9753	3.13e-05
	1.8972	0.00222			1.8137	0.0019			2.1714	0.000633			2.1714	9.17e-05			3.1123	3.71e-05
	1.9845	0.00218			1.8972	0.00141			2.2713	0.000669			2.2713	0.000291			3.2555	5.04e-05
	2.0758	0.00204			1.9845	0.00137			2.3759	0.000494			2.3759	1.92e-05			3.4054	6.03e-05
	2.1714	0.00174			2.0758	0.00122			2.4852	0.000495			2.4852	0.000127			3.5621	7.16e-06
	2.2713	0.00179			2.1714	0.00103			2.5996	0.000413			2.5996	0.000155			3.7261	1.79e-05
	2.3759	0.0014			2.2713	0.00108			2.7193	0.000377			2.7193	7.07e-05			3.8976	6.38e-05
	2.4852	0.00131			2.3759	0.000794			2.8444	0.000342			2.8444	5.71e-05			4.077	3.02e-05
	2.5996	0.00109			2.4852	0.000743			2.9753	0.000245			2.9753	0			4.2646	9.91e-06
	2.7193	0.000944			2.5996	0.000639			3.1123	0.000316			3.1123	0.000124			4.4609	1.34e-05
	2.8444	0.000893			2.7193	0.00057			3.2555	0.000162			3.2555	0			4.6663	2.69e-05
	2.9753	0.00068			2.8444	0.000522			3.4054	0.000265			3.4054	8.19e-06			4.8811	2e-05
	3.1123	0.000811			2.9753	0.000384			3.5621	0.000121			3.5621	0			5.1057	1.55e-05
	3.2555	0.000429			3.1123	0.000498			3.7261	0.000136			3.7261	0			5.3407	8.79e-06
	3.4054	0.000615			3.2555	0.000223			3.8976	0.000126			3.8976	0			5.5866	7.07e-06
	3.5621	0.000299			3.4054	0.000368			4.077	7.95e-05			4.077	0			5.8437	5.34e-06
	3.7261	0.000352			3.5621	0.0002			4.2646	8.5e-05			4.2646	0			6.1126	3.24e-06
	3.8976	0.000363			3.7261	0.000229			4.4609	7.56e-05							6.394	2.69e-06
	4.077	0.000228			3.8976	0.000187			4.6663	4.92e-05							6.6883	2.57e-06
	4.2646	0.000215			4.077	0.000122			4.8811	1.69e-05							6.9962	5.12e-06
	4.4609	0.000198			4.2646	0.000137			5.1057	6.6e-05							7.3182	6.47e-06
	4.6663	0.000159			4.4609	0.000127			5.3407	5.62e-05							7.655	5.26e-06
	4.8811	8.08e-05			4.6663	9.18e-05			5.5866	1.64e-05							8.0074	4.98e-06
	5.1057	0.00017			4.8811	4.25e-05			5.8437	2.26e-05							8.3759	4.81e-06
	5.3407	0.000132			5.1057	0.000115			6.1126	2.03e-05
	5.5866	4.56e-05			5.3407	0.000108			6.394	1.87e-05
	5.8437	7.12e-05			5.5866	4.39e-05			6.6883	1.79e-05
	6.1126	9.47e-05			5.8437	5.23e-05			6.9962	1.91e-05
	6.394	9.27e-05			6.1126	5.08e-05			7.3182	1.58e-05
	6.6883	8.64e-05			6.394	4.77e-05			7.655	1.31e-05
	6.9962	6.1e-05			6.6883	4.51e-05			8.0074	1.22e-05
	7.3182	3.21e-05			6.9962	3.98e-05			8.3759	1.13e-05
	7.655	2.48e-05			7.3182	2.64e-05			8.7614	9.88e-06
	8.0074	2.29e-05			7.655	2.12e-05			9.1647	0
	8.3759	2.13e-05			8.0074	1.97e-05			9.5865	0
	8.7614	2.04e-05			8.3759	1.83e-05			10.028	0
	9.1647	2.09e-05			8.7614	1.76e-05			10.489	0
	9.5865	2e-05			9.1647	1.89e-05			10.972	0
	10.028	1.81e-05			9.5865	1.91e-05			11.477	0
	10.489	1.45e-05			10.028	1.73e-05			12.005	0
	10.972	1.36e-05			10.489	1.38e-05			12.558	0
	11.477	1.28e-05			10.972	1.29e-05			13.136	0
	12.005	1.1e-05			11.477	1.22e-05			13.741	0
	12.558	0			12.005	1.13e-05			14.373	0
	13.136	3.3e-06			12.558	6.11e-07			15.035	0
	13.741	8.16e-06			13.136	4.79e-06			15.727	0
	14.373	0			13.741	1.14e-05			16.451	0
	15.035	0			14.373	0			17.208	0
	15.727	0			15.035	0			18	0
	16.451	0			15.727	0
	17.208	0			16.451	0
	18	0			17.208	0
					18	0

## Sheet: Fig. 3a
Tc	Gas permeability (Barrer)
	H2	CO2	CH4	N2	C2H6
23	12	0.41	0.014	0.035	0.0085
400	22	2	0.2	0.23	0.15
450	31	2.8	0.24	0.24	0.17
500	57	6.4	0.34	0.58	0.2
550	100	10	0.4	1	0.22
700	430	41	0.43	1.4	0.23
800	630	55	0.22	0.72	0.08
900	66	0.83	-	-	-

## Sheet: Fig. 3b
Tc	H2/gas selectivity
	H2/CO2	H2/CH4	H2/N2	H2/C2H6
300	29	860	340	1400
400	11	110	96	150
450	11	130	130	180
500	8.9	170	98	290
550	10	250	100	460
700	11	1000	310	1900
800	12	2900	880	7900
900	80	-	-	-

## Sheet: Fig.3c
Kinetic diameter (nm)	Gases	Gas permeability (Barrer)
		sMMM550	PBI550	sMMM700
0.289	H2	100	80	430
0.33	CO2	10	17	41
0.364	N2	1	0.92	1.4
0.38	CH4	0.4	0.82	0.43
0.44	C2H6	0.22	0.38	0.23

[truncated: 10 more sheets: Fig.3d, Fig.3e, Fig.3f, Fig.4d, Fig.4e, Fig.4f, Fig. 5a, Fig. 5b, Fig. 5c, Fig. 5d]
